# Supplementary material for: Memory B cells and their transcriptomic profiles associated with belimumab resistance in systemic lupus erythematosus in the maintenance phase
Source: Front Immunol. 2025 Feb 5;16:1506298. doi: 10.3389/fimmu.2025.1506298 (PMC11835923; doi:10.3389/fimmu.2025.1506298)
Supplement: Supplementary file 1 [file DataSheet1.zip]

Archive with 2 entries (2 files):
- Supplementary_Figures.docx
- Supplementary_Tables.xlsx
