# Supplementary material for: Memory B cells and their transcriptomic profiles associated with belimumab resistance in systemic lupus erythematosus in the maintenance phase
Source: Front Immunol. 2025 Feb 5;16:1506298. doi: 10.3389/fimmu.2025.1506298 (PMC11835923; doi:10.3389/fimmu.2025.1506298)
Supplement: Supplementary file 1 [file DataSheet1.zip › Supplementary_Tables.xlsx]

## Sheet: Table S1
Supplementary Table 1. Demographic data of patients with SLE
Median (IQR) values are shown for continuous variables. The Mann-Whitney U test was used to test the significance.
Variable	SLE (n=44)	Healthy (n=17)	P-value
Age, median (IQR)	44.04 (35.07-53.35)	42.0 (33.0-45.33)	0.33
Female, %	40 (90.9)	12 (70.6)	0.1
Disease duration (years)	13.489 (6.02-23.5)	NA	NA
SDI	2.0 (1.0-4.0)	NA	NA
SLEDAI-2K	4.0 (2.0-6.0)	NA	NA
Presence of lupus nephritis (%)	20 (45.5)	NA	NA
White blood cell (×103/μL)	5.8 (4.39-9.45)	NA	NA
Hb (g/dL)	12.5 (10.85-13.55)	NA	NA
Platelet (×103/μL)	225.0 (188.5-267.0)	NA	NA
C3 (mg/dL)	78.5 (64.3-94.95)	NA	NA
C4 (mg/dL)	14.95 (10.3-20.75)	NA	NA
CH50/mL	35.05 (26.75-44.0)	NA	NA
Anti-DNA (IU/mL, RIA)	7.0 (2.0-26.0)	NA	NA
Anti-dsDNA (IU/mL, ELISA)	10.0 (7.0-18.0)	NA	NA
Prednisolone dose, median (mg/day)	7.5 (5.0-10.0)	NA	NA
Use of immunosuppressive agents, %	38 (88.4%)	NA	NA
Type I IFN score	8.7 (6.3-9.4)	4.3 (3.8-5.8)	8.4e-05
B cells naïve (%)	0.0 (0.0-0.13)	1.53 (0.72-2.68)	2.6e-07
B cells memory (%)	0.54 (0.0-1.37)	0.0 (0.0-1.07)	0.85
Plasma cells (%)	0.28 (0.12-0.84)	0.0 (0.0-0.09)	6.5e-05
T cells CD8 (%)	1.49 (0.0-2.72)	2.27 (0.0-4.55)	0.4
T cells CD4 naïve (%)	10.68 (7.65-13.45)	16.03 (13.28-18.91)	0.00022
T cells CD4 memory resting (%)	7.18 (4.04-10.01)	12.22 (8.39-13.84)	0.0067
T cells CD4 memory activated (%)	1.1 (0.47-1.82)	0.36 (0.0-0.69)	0.012
NK cells resting (%)	5.01 (3.07-5.93)	8.89 (6.96-11.44)	7.3e-05
NK cells activated (%)	0.0 (0.0-0.0)	0.0 (0.0-0.0)	0.72
Monocytes (%)	25.01 (17.99-29.03)	21.92 (18.3-24.08)	0.34
Dendritic cells activated (%)	0.45 (0.31-0.57)	0.37 (0.21-0.59)	0.49
Mast cells resting (%)	1.8 (0.97-2.21)	0.99 (0.58-1.76)	0.06
Neutrophils (%)	46.07 (40.15-57.31)	35.0 (25.19-42.8)	0.00056

## Sheet: Table S2
Supplementary Table 2. Differential gene expression analysis between before treatment and three months after treatment.
SE: standard error, FDR: False discovery rate
Gene ID	Gene Symbol	Average expression across all samples	log2FoldChange (Three months after treatment/ before treatment)	SE	P-value	FDR
ENSG00000082293	COL19A1	53.3265	-1.76483	0.242417	3.33436e-13	1.37932e-08
ENSG00000100721	TCL1A	106.449	-0.922912	0.156025	3.31577e-09	6.85816e-05
ENSG00000240247	DEFA1B	331.344	-5.11908	0.969407	1.28743e-07	0.00177523
ENSG00000184226	PCDH9	180.826	-0.642415	0.124066	2.24262e-07	0.00231926
ENSG00000129226	CD68	610.217	0.311847	0.0707136	1.03371e-05	0.0855228
ENSG00000163050	COQ8A	403.995	0.320449	0.076147	2.57305e-05	0.177399
ENSG00000123728	RAP2C	472.576	-0.257201	0.0625222	3.89281e-05	0.230049
ENSG00000171823	FBXL14	76.2069	0.349574	0.0874713	6.43016e-05	0.324449
ENSG00000170476	MZB1	71.961	-0.574175	0.146687	9.0671e-05	0.324449
ENSG00000029993	HMGB3	17.9272	-1.02906	0.264154	9.79153e-05	0.324449
ENSG00000211899	IGHM	710.613	-0.502454	0.129706	0.00010716	0.324449
ENSG00000145386	CCNA2	46.7655	-0.514241	0.133215	0.000113277	0.324449
ENSG00000087152	ATXN7L3	476.6	0.240308	0.062334	0.000115647	0.324449
ENSG00000197705	KLHL14	28.1021	-0.749863	0.195473	0.000124983	0.324449
ENSG00000147606	SLC26A7	4.06283	1.76817	0.462311	0.000130968	0.324449
ENSG00000205056	LINC02397	93.7629	-0.545317	0.142871	0.000135171	0.324449
ENSG00000187922	LCN10	11.8969	1.05228	0.27622	0.000139207	0.324449
ENSG00000063322	MED29	166.282	0.286145	0.0752892	0.000144338	0.324449
ENSG00000280739	EIF1B-AS1	63.0875	-0.531415	0.140145	0.000149511	0.324449
ENSG00000187118	CMC1	212.086	-0.38297	0.101316	0.000156864	0.324449
ENSG00000117906	RCN2	114.119	-0.367529	0.097842	0.000172405	0.339199
ENSG00000184009	ACTG1	9873.82	0.260608	0.0697435	0.000186479	0.339199
ENSG00000247982	LINC00926	94.6405	-0.683062	0.183481	0.000197036	0.339199
ENSG00000137101	CD72	37.4162	-0.627442	0.16905	0.000205965	0.339199
ENSG00000181396	OGFOD3	82.9716	0.347268	0.0937729	0.000212821	0.339199
ENSG00000163754	GYG1	300.629	-0.296732	0.0801363	0.000213193	0.339199
ENSG00000176619	LMNB2	96.8591	0.387456	0.105618	0.000244	0.346079
ENSG00000226137	BAIAP2-DT	130.533	0.286031	0.0780516	0.00024769	0.346079
ENSG00000156738	MS4A1	460.978	-0.480078	0.131041	0.000248727	0.346079
ENSG00000164091	WDR82	1565.78	0.141379	0.0391211	0.000301646	0.400911
ENSG00000135736	CCDC102A	36.9153	0.555693	0.154162	0.000312626	0.400911
ENSG00000147642	SYBU	4.35765	1.11241	0.309114	0.000319821	0.400911
ENSG00000173727	AP000769.1	10.615	-0.810604	0.225984	0.000334516	0.406998
ENSG00000251623	AC139491.5	12.8143	-1.23239	0.344668	0.000349434	0.413001
ENSG00000167483	FAM129C	97.024	-0.557361	0.156454	0.000367409	0.422184
ENSG00000224373	IGHV4-59	13.3943	-0.955825	0.26919	0.000384148	0.429488
ENSG00000163877	SNIP1	287.942	0.214624	0.0607076	0.000407211	0.430519
ENSG00000232759	AC002480.1	4.00601	-2.05747	0.582636	0.000413508	0.430519
ENSG00000227159	DDX11L16	4.67414	1.11742	0.317482	0.000432128	0.430519
ENSG00000238917	SNORD10	38.8011	-0.533306	0.15162	0.000435828	0.430519
ENSG00000178691	SUZ12	406.787	-0.263361	0.0748907	0.000437107	0.430519
ENSG00000183671	GPR1	3.56151	1.61397	0.461339	0.000467976	0.443405
ENSG00000130167	TSPAN16	4.64624	-1.54172	0.441557	0.00048021	0.443405
ENSG00000196422	PPP1R26	44.2731	0.437445	0.125329	0.000482347	0.443405
ENSG00000105877	DNAH11	8.37047	-1.67761	0.48163	0.000495472	0.445569
ENSG00000153208	MERTK	50.1019	0.453543	0.130564	0.000513295	0.451776
ENSG00000186827	TNFRSF4	20.8717	0.598672	0.173038	0.000540626	0.4634
ENSG00000158528	PPP1R9A	29.1003	-0.695442	0.201499	0.000557822	0.4634
ENSG00000105889	STEAP1B	6.84853	-1.35054	0.392537	0.000580529	0.4634
ENSG00000012124	CD22	82.6133	-0.523079	0.152189	0.000588134	0.4634
ENSG00000134028	ADAMDEC1	6.81934	-0.985979	0.286919	0.000589424	0.4634
ENSG00000211956	IGHV4-34	11.5014	-1.02209	0.297968	0.000603132	0.4634
ENSG00000174137	FAM53A	7.64496	0.911279	0.265891	0.000609688	0.4634
ENSG00000166348	USP54	56.7999	-0.479391	0.140324	0.000634738	0.4634
ENSG00000177646	ACAD9	177.807	0.293765	0.0860296	0.000638523	0.4634
ENSG00000104290	FZD3	71.0648	0.67911	0.200982	0.000727599	0.507254
ENSG00000048462	TNFRSF17	20.6929	-0.643553	0.19063	0.000735652	0.507254
ENSG00000263934	SNORD3A	4417.78	-0.616721	0.182883	0.000745663	0.507254
ENSG00000273320	AC007032.1	25.9807	-0.714368	0.212514	0.000775151	0.507254
ENSG00000188986	NELFB	219.519	0.235503	0.0700838	0.000778587	0.507254
ENSG00000133134	BEX2	16.8995	0.536934	0.159814	0.000780125	0.507254
ENSG00000129173	E2F8	9.85011	-1.19287	0.355222	0.000784787	0.507254
ENSG00000178397	FAM220A	106.84	0.323066	0.0966105	0.000825788	0.523588
ENSG00000233337	UBE2FP3	8.90339	0.705153	0.211073	0.000835371	0.523588
ENSG00000101161	PRPF6	502.605	0.20326	0.0610022	0.000862236	0.530897
ENSG00000242076	IGKV1-33	25.3803	-0.686341	0.207164	0.000922916	0.553308
ENSG00000164442	CITED2	179.312	0.242338	0.0733353	0.00095141	0.557795
ENSG00000284931	AC104389.5	98.1266	-1.30917	0.396387	0.000957367	0.557795
ENSG00000054611	TBC1D22A	437.671	0.184935	0.0561216	0.000983326	0.564962
ENSG00000129757	CDKN1C	79.853	0.366552	0.111894	0.00105329	0.596871
ENSG00000023734	STRAP	144.927	-0.349738	0.107038	0.00108539	0.602841
ENSG00000258044	AC073569.1	20.5396	-0.507996	0.155568	0.00109297	0.602841
ENSG00000006756	ARSD	258.697	0.219051	0.0673208	0.0011386	0.619741
ENSG00000149823	VPS51	900.508	0.268753	0.0828422	0.00117801	0.622657
ENSG00000229677	AC018644.1	39.0915	-0.38804	0.119775	0.00119642	0.622657
ENSG00000257275	AL139020.1	4.63014	-1.4581	0.450323	0.00120416	0.622657
ENSG00000211949	IGHV3-23	23.7078	-0.606899	0.187649	0.00121974	0.622657
ENSG00000178741	COX5A	67.6824	-0.342802	0.106032	0.001225	0.622657
ENSG00000211947	IGHV3-21	16.1011	-0.631003	0.195306	0.00123427	0.622657
ENSG00000187210	GCNT1	274.438	-0.38002	0.117794	0.00125477	0.625373
ENSG00000171522	PTGER4	825.013	0.253344	0.0787018	0.00128622	0.633417
ENSG00000275832	ARHGAP23	7.97421	1.40069	0.436129	0.00131983	0.634854
ENSG00000124217	MOCS3	119.462	0.242411	0.0757203	0.00136759	0.644889
ENSG00000147509	RGS20	4.54373	1.05733	0.33092	0.00139776	0.644889
ENSG00000138376	BARD1	265.117	-0.490833	0.153701	0.00140599	0.644889
ENSG00000172264	MACROD2	12.7247	-0.925142	0.290305	0.0014386	0.644889
ENSG00000179023	KLHDC7A	3.71005	1.4072	0.441624	0.00144043	0.644889
ENSG00000170265	ZNF282	111.272	0.362602	0.113809	0.00144229	0.644889
ENSG00000104756	KCTD9	307.07	-0.239943	0.0753934	0.00145989	0.644889
ENSG00000189157	FAM47E	4.01535	-1.50884	0.474263	0.00146541	0.644889
ENSG00000114738	MAPKAPK3	1217.2	0.181512	0.0573749	0.00155818	0.67329
ENSG00000276449	AC004076.2	7.60546	-0.7767	0.245881	0.00158395	0.67329
ENSG00000204946	ZNF783	144.827	0.303122	0.0960075	0.00159249	0.67329
ENSG00000258168	AC025569.1	9.38694	0.97355	0.308683	0.00161115	0.67329
ENSG00000235621	LINC00494	6.1199	-1.08131	0.343093	0.00162354	0.67329
ENSG00000128641	MYO1B	17.731	-0.871089	0.276456	0.0016276	0.67329
ENSG00000171161	ZNF672	187.08	0.235131	0.0747502	0.00165767	0.678939
ENSG00000182648	LINC01006	15.3315	0.648943	0.207461	0.00175986	0.713728
ENSG00000105327	BBC3	146.119	0.300584	0.0963627	0.00181282	0.725446
ENSG00000169679	BUB1	65.4388	-0.467273	0.149992	0.00183747	0.725446
ENSG00000100473	COCH	37.58	0.402832	0.129333	0.00184137	0.725446
ENSG00000186088	GSAP	668.117	-0.159876	0.0513786	0.00185996	0.725516
ENSG00000160882	CYP11B1	3.90272	-0.963802	0.309995	0.00187662	0.725516
ENSG00000253307	AC011676.1	11.2103	0.758678	0.24461	0.00192486	0.736296
ENSG00000198719	DLL1	8.97542	0.730414	0.235674	0.0019401	0.736296
ENSG00000109689	STIM2	276.692	-0.184128	0.0595138	0.00197564	0.741394
ENSG00000107242	PIP5K1B	170.007	-0.30141	0.0975551	0.00200398	0.741394
ENSG00000005243	COPZ2	6.20325	0.919797	0.297974	0.00202298	0.741394
ENSG00000163406	SLC15A2	119.974	-0.452752	0.146687	0.00202523	0.741394
ENSG00000167880	EVPL	10.4655	-0.956707	0.311778	0.00215097	0.771623
ENSG00000273983	HIST1H3G	128.998	-0.424813	0.138715	0.00219505	0.771623
ENSG00000172992	DCAKD	53.9414	0.35353	0.115453	0.00219789	0.771623
ENSG00000224618	AC096921.1	59.4713	0.344628	0.112563	0.00220126	0.771623
ENSG00000273221	AL355816.2	9.98151	-2.20218	0.719357	0.00220363	0.771623
ENSG00000145721	LIX1	20.1092	-0.689936	0.225532	0.00221972	0.771623
ENSG00000148719	DNAJB12	469.337	0.153139	0.0501656	0.00226817	0.781896
ENSG00000271858	CYB561D2	11.905	0.688251	0.225645	0.00228729	0.781971
ENSG00000211644	IGLV1-51	16.5193	-0.775412	0.254451	0.00230835	0.7827
ENSG00000184305	CCSER1	57.7954	-0.47802	0.157045	0.00233577	0.785559
ENSG00000211663	IGLV3-19	30.7889	-0.602232	0.198621	0.00242891	0.810297
ENSG00000138081	FBXO11	867.898	-0.189078	0.0625748	0.00251416	0.827601
ENSG00000114757	PEX5L	7.39526	0.866179	0.286735	0.0025208	0.827601
ENSG00000175416	CLTB	278.5	0.244575	0.0810876	0.00255975	0.83299
ENSG00000227671	AL390728.4	593.654	-0.146543	0.0486193	0.00257748	0.83299
ENSG00000171574	ZNF584	31.1027	0.368409	0.122343	0.0026016	0.833927
ENSG00000235706	DICER1-AS1	20.2942	-0.470968	0.156859	0.00267774	0.833927
ENSG00000156831	NSMCE2	93.2557	-0.255711	0.0851786	0.00268165	0.833927
ENSG00000072803	FBXW11	592.677	0.199341	0.0664366	0.0026956	0.833927
ENSG00000250802	ZBED3-AS1	17.6182	0.567373	0.189134	0.00270119	0.833927
ENSG00000102871	TRADD	312.728	0.196598	0.0655363	0.00270134	0.833927
ENSG00000115241	PPM1G	348.119	0.22116	0.074342	0.00293085	0.875021
ENSG00000187522	HSPA14	88.0286	-0.282717	0.0950347	0.00293105	0.875021
ENSG00000133112	TPT1	6608.13	-0.337122	0.113337	0.00293458	0.875021
ENSG00000186806	VSIG10L	3.44585	1.58016	0.5313	0.00293822	0.875021
ENSG00000102181	CD99L2	155.248	0.246059	0.082739	0.00294022	0.875021
ENSG00000134460	IL2RA	55.6032	0.430908	0.145115	0.00298352	0.87944
ENSG00000178233	TMEM151B	2.84759	2.25863	0.761044	0.0029993	0.87944
ENSG00000240382	IGKV1-17	9.48878	-1.03158	0.347823	0.00301884	0.87944
ENSG00000196526	AFAP1	45.5157	0.535742	0.180803	0.00304533	0.880951
ENSG00000035720	STAP1	36.8407	-0.439494	0.148689	0.0031187	0.882754
ENSG00000125170	DOK4	29.1177	-0.372683	0.126087	0.00311892	0.882754
ENSG00000176658	MYO1D	75.926	-0.417402	0.141278	0.0031321	0.882754
ENSG00000234129	AC073529.1	7.30193	-0.936696	0.317304	0.00315672	0.882754
ENSG00000223459	TCAF1P1	10.3835	1.16521	0.394829	0.00316576	0.882754
ENSG00000076555	ACACB	81.2369	0.434763	0.147386	0.00317959	0.882754
ENSG00000133313	CNDP2	524.608	0.216858	0.0735974	0.00321342	0.886198
ENSG00000238227	TMEM250	367.445	0.166366	0.056515	0.00324268	0.888343
ENSG00000213096	ZNF254	248.703	-0.325738	0.11079	0.00328055	0.892805
ENSG00000135930	EIF4E2	424.602	0.192689	0.0658858	0.00344905	0.932529
ENSG00000082641	NFE2L1	388.902	0.266586	0.0912414	0.0034805	0.934921
ENSG00000138430	OLA1	98.8765	-0.30169	0.10335	0.00351027	0.936558
ENSG00000205659	LIN52	71.1417	-0.251915	0.0863551	0.00353187	0.936558
ENSG00000164086	DUSP7	103.733	0.284106	0.0975089	0.00357244	0.94128
ENSG00000278961	SMIM34B	6.4295	-0.810675	0.278678	0.00362587	0.949311
ENSG00000163359	COL6A3	26.7413	0.633549	0.218176	0.00368606	0.95373
ENSG00000275302	CCL4	129.512	-0.235132	0.0810768	0.00373023	0.95373
ENSG00000142330	CAPN10	234.56	0.225124	0.0776397	0.00373644	0.95373
ENSG00000142208	AKT1	1087.24	0.208149	0.0719134	0.0037984	0.95373
ENSG00000136492	BRIP1	99.6611	-0.517111	0.178688	0.00380453	0.95373
ENSG00000182866	LCK	1419.28	0.205953	0.0712174	0.00382932	0.95373
ENSG00000197299	BLM	118.26	-0.304126	0.105194	0.00383884	0.95373
ENSG00000228590	MIR4432HG	18.0954	-0.698249	0.241623	0.00385447	0.95373
ENSG00000232485	AC098820.1	3.6296	-1.18333	0.409633	0.00386769	0.95373
ENSG00000139323	POC1B	490.134	-0.29313	0.101505	0.00387903	0.95373
ENSG00000105447	GRWD1	116.519	0.329817	0.114308	0.00391	0.95373
ENSG00000230359	TPI1P2	7.88218	0.717193	0.248682	0.0039269	0.95373
ENSG00000172116	CD8B	399.849	0.203865	0.0707928	0.00397999	0.95373
ENSG00000250067	YJEFN3	2.50278	1.27602	0.4432	0.00398791	0.95373
ENSG00000162191	UBXN1	483.066	0.233054	0.0809479	0.00398857	0.95373
ENSG00000260751	AC008870.2	3.85156	1.02223	0.35594	0.00407993	0.969968
ENSG00000157184	CPT2	221.971	0.18793	0.0656022	0.00417425	0.986722
ENSG00000267125	AC012615.3	6.04899	1.26596	0.443023	0.00426934	1
ENSG00000023445	BIRC3	1659.52	-0.282238	0.0988205	0.0042892	1
ENSG00000115310	RTN4	772.982	-0.199286	0.0698886	0.00435168	1
ENSG00000184708	EIF4ENIF1	134.705	0.277872	0.0975394	0.00438827	1
ENSG00000172568	FNDC9	16.0519	-1.36911	0.481064	0.0044272	1
ENSG00000165895	ARHGAP42	31.6639	-0.620328	0.218271	0.00448291	1
ENSG00000182108	DEXI	179.568	0.269055	0.0947226	0.00450498	1
ENSG00000101365	IDH3B	387.379	0.182868	0.0644543	0.00455147	1
ENSG00000163534	FCRL1	197.937	-0.374946	0.132168	0.00455547	1
ENSG00000175920	DOK7	9.62384	0.660316	0.232788	0.00456037	1
ENSG00000277150	F8A3	19.3418	1.13045	0.398812	0.00458923	1
ENSG00000237877	LINC01473	7.26498	-0.534589	0.189052	0.00468785	1
ENSG00000160285	LSS	192.7	0.290652	0.102835	0.00470767	1
ENSG00000260196	AC124798.1	2.3911	-1.35972	0.481199	0.00471774	1
ENSG00000255874	LINC00346	3.0455	1.07457	0.380484	0.00473945	1
ENSG00000155254	MARVELD1	22.2514	-0.563909	0.199872	0.00478225	1
ENSG00000266923	AC063949.2	22.1516	-0.850425	0.301576	0.00480333	1
ENSG00000211785	TRAV12-1	9.57519	0.586985	0.208433	0.00485979	1
ENSG00000115129	TP53I3	75.1324	-0.353964	0.125783	0.00489155	1
ENSG00000151136	BTBD11	143.097	0.261959	0.0932238	0.00495414	1
ENSG00000182742	HOXB4	14.4304	0.452533	0.161387	0.00504692	1
ENSG00000243989	ACY1	13.4645	0.6387	0.228089	0.00510674	1
ENSG00000211659	IGLV3-25	14.301	-0.708925	0.253285	0.00512728	1
ENSG00000204560	DHX16	446.728	0.197955	0.0707777	0.00516035	1
ENSG00000026025	VIM	10235.4	0.178479	0.0638431	0.00518051	1
ENSG00000172531	PPP1CA	798.307	0.139378	0.0498701	0.00519283	1
ENSG00000171130	ATP6V0E2	115.355	0.242968	0.0869734	0.00521266	1
ENSG00000005108	THSD7A	11.1349	1.08093	0.38725	0.00524986	1
ENSG00000280411	IGHV1-69D	8.31149	-0.881634	0.315979	0.00526806	1
ENSG00000165752	STK32C	50.7518	0.303176	0.108745	0.0053041	1
ENSG00000076706	MCAM	13.9438	0.649093	0.232887	0.00531717	1
ENSG00000126882	FAM78A	561.397	0.228816	0.0821362	0.00533931	1
ENSG00000141699	RETREG3	686.431	0.171849	0.0617404	0.0053792	1
ENSG00000064115	TM7SF3	254.824	-0.234686	0.084341	0.00539287	1
ENSG00000136811	ODF2	139.88	0.222477	0.0801206	0.00549014	1
ENSG00000162373	BEND5	10.0247	-0.758037	0.273019	0.00549477	1
ENSG00000204228	HSD17B8	18.1589	0.462327	0.166555	0.00550626	1
ENSG00000067596	DHX8	1014.43	0.140354	0.0505973	0.0055383	1
ENSG00000162825	NBPF20	44.5587	0.354984	0.128038	0.00556276	1
ENSG00000279838	AL356273.3	99.7218	-0.205808	0.074312	0.00561413	1
ENSG00000213380	COG8	282.613	0.217526	0.0785767	0.00563453	1
ENSG00000176160	HSF5	25.3147	-0.368386	0.133143	0.00566039	1
ENSG00000123610	TNFAIP6	757.258	-0.40415	0.146133	0.00568126	1
ENSG00000211679	IGLC3	126.917	-0.429747	0.155778	0.00580301	1
ENSG00000081052	COL4A4	58.9368	0.345882	0.125386	0.00580588	1
ENSG00000270179	AP002840.2	4.11728	0.876249	0.317656	0.00580697	1
ENSG00000144868	TMEM108	6.95107	0.824949	0.299307	0.00584782	1
ENSG00000113712	CSNK1A1	1324.5	-0.148401	0.0538699	0.0058726	1
ENSG00000129204	USP6	13.6356	-0.569083	0.206614	0.00588129	1
ENSG00000139372	TDG	295.256	-0.144	0.0523011	0.0058999	1
ENSG00000146215	CRIP3	5.27076	-0.935887	0.340028	0.00591632	1
ENSG00000271699	SNX29P2	28.744	-0.544573	0.19787	0.00592003	1
ENSG00000224533	TMLHE-AS1	40.4522	-0.322178	0.117196	0.00597695	1
ENSG00000051382	PIK3CB	684.456	-0.178538	0.0649612	0.00598892	1
ENSG00000129968	ABHD17A	807.144	0.195561	0.0711576	0.0059908	1
ENSG00000211959	IGHV4-39	13.5749	-0.791719	0.288178	0.0060083	1
ENSG00000282939	TRBV7-2	15.4673	0.511976	0.186428	0.0060284	1
ENSG00000125652	ALKBH7	111.248	0.303722	0.110609	0.00603438	1
ENSG00000092068	SLC7A8	5.08024	1.2498	0.455379	0.00606	1
ENSG00000164403	SHROOM1	17.8023	0.671598	0.244714	0.00606178	1
ENSG00000124721	DNAH8	14.5886	-0.697923	0.254478	0.00609617	1
ENSG00000156735	BAG4	228.904	-0.227	0.0828916	0.0061718	1
ENSG00000184489	PTP4A3	121.274	0.247212	0.0903249	0.00620183	1
ENSG00000130811	EIF3G	990.205	0.199835	0.0730848	0.00625162	1
ENSG00000103485	QPRT	9.5656	0.721714	0.26403	0.00626736	1
ENSG00000185561	TLCD2	3.89503	0.881264	0.323114	0.00638346	1
ENSG00000182872	RBM10	335.701	0.202307	0.0742467	0.00643418	1
ENSG00000244734	HBB	14174.8	-0.980206	0.360045	0.00647987	1
ENSG00000162650	ATXN7L2	12.5321	-0.708761	0.26034	0.00648014	1
ENSG00000168826	ZBTB49	129.118	0.246564	0.0906494	0.00652865	1
ENSG00000184967	NOC4L	18.2958	0.382489	0.140766	0.00658362	1
ENSG00000131747	TOP2A	107.807	-0.430794	0.158577	0.00659515	1
ENSG00000197457	STMN3	169.324	0.236986	0.0872574	0.00660883	1
ENSG00000154767	XPC	813.51	0.142599	0.0525261	0.00663107	1
ENSG00000256950	AC069503.2	6.06598	-0.768308	0.283129	0.00665504	1
ENSG00000174628	IQCK	4.62489	0.979857	0.361564	0.00672719	1
ENSG00000181016	LSMEM1	72.7231	-0.356518	0.131744	0.0068069	1
ENSG00000165661	QSOX2	110.75	-0.295618	0.109301	0.00683814	1
ENSG00000063660	GPC1	9.97651	0.646624	0.239398	0.00691233	1
ENSG00000151292	CSNK1G3	315.833	-0.296271	0.109705	0.00692102	1
ENSG00000134057	CCNB1	41.8375	-0.411972	0.152559	0.00692536	1
ENSG00000260473	AC068987.3	2.58465	1.11871	0.414276	0.00692571	1
ENSG00000167664	TMIGD2	60.4083	0.331097	0.12273	0.00698071	1
ENSG00000135317	SNX14	662.839	-0.187466	0.069492	0.00698296	1
ENSG00000276045	ORAI1	147.349	0.216886	0.0804617	0.00702803	1
ENSG00000125817	CENPB	347.205	0.245064	0.0909413	0.00704406	1
ENSG00000019169	MARCO	61.8288	0.478912	0.177874	0.00709337	1
ENSG00000179119	SPTY2D1	397.443	0.169345	0.0629016	0.00709792	1
ENSG00000211898	IGHD	17.4431	-0.632959	0.235222	0.00712595	1
ENSG00000169031	COL4A3	26.7894	0.650767	0.242018	0.00716846	1
ENSG00000009694	TENM1	265.916	-0.296717	0.11038	0.00718503	1
ENSG00000163701	IL17RE	4.31445	1.24524	0.464834	0.00738677	1
ENSG00000235724	AC009299.3	28.1987	-0.353443	0.132113	0.00746579	1
ENSG00000137497	NUMA1	1350.89	0.139221	0.0520649	0.00749533	1
ENSG00000141002	TCF25	630.489	0.185285	0.0693241	0.00752349	1
ENSG00000277734	TRAC	946.827	0.239014	0.0894299	0.00752577	1
ENSG00000178028	DMAP1	157.34	0.251544	0.0942332	0.00759921	1
ENSG00000072571	HMMR	14.6811	-0.860109	0.322549	0.00766232	1
ENSG00000198821	CD247	881.088	0.162429	0.0609653	0.00771509	1
ENSG00000163870	TPRA1	135.899	0.191463	0.0718656	0.00771764	1
ENSG00000170604	IRF2BP1	108.138	0.208666	0.0784207	0.00779423	1
ENSG00000159259	CHAF1B	10.9563	-0.704037	0.264783	0.00783927	1
ENSG00000167397	VKORC1	139.497	0.228058	0.085776	0.0078428	1
ENSG00000165209	STRBP	180.547	-0.345263	0.12997	0.00789583	1
ENSG00000176845	METRNL	414.314	0.215523	0.0811391	0.00790225	1
ENSG00000277978	AC010542.5	74.2105	-0.330002	0.12425	0.00790851	1
ENSG00000259577	CERNA1	12.2825	0.470565	0.177259	0.00793864	1
ENSG00000234969	AL627389.1	3.48968	1.33161	0.501735	0.00795414	1
ENSG00000184436	THAP7	130.705	0.22375	0.0843073	0.00795471	1
ENSG00000169683	LRRC45	80.4302	0.272728	0.1028	0.0079779	1
ENSG00000229311	BX088651.2	14.7619	-0.780186	0.294345	0.00803541	1
ENSG00000140323	DISP2	26.2341	0.742764	0.280258	0.00804241	1
ENSG00000256007	ARAP1-AS1	68.0719	-0.470931	0.17784	0.00809551	1
ENSG00000214797	AP002358.1	2.80648	-1.22197	0.462135	0.00818867	1
ENSG00000234616	JRK	294.99	0.198604	0.0751108	0.00818967	1
ENSG00000226772	AL021393.1	2.99563	-1.25601	0.475021	0.00819035	1
ENSG00000183762	KREMEN1	213.198	-0.386916	0.146338	0.00819346	1
ENSG00000037757	MRI1	144.268	0.203408	0.0769347	0.00819557	1
ENSG00000227766	AL671277.1	220.337	0.2296	0.0868883	0.00823038	1
ENSG00000180263	FGD6	115.404	0.262084	0.0992779	0.00829294	1
ENSG00000023909	GCLM	198.267	-0.292859	0.110959	0.00830669	1
ENSG00000258928	AL358333.2	11.3787	-0.5011	0.189903	0.00832217	1
ENSG00000149582	TMEM25	19.3489	0.562905	0.213327	0.00832273	1
ENSG00000170989	S1PR1	874.083	0.187629	0.071153	0.00836489	1
ENSG00000221971	TTC4P1	3.72961	0.939679	0.356761	0.00844068	1
ENSG00000133302	SLF1	359.408	-0.281557	0.106923	0.00845671	1
ENSG00000145088	EAF2	53.6511	-0.281782	0.107046	0.00847941	1
ENSG00000166526	ZNF3	246.086	0.169232	0.0643089	0.00849972	1
ENSG00000121057	AKAP1	95.7959	0.225995	0.0858873	0.0085059	1
ENSG00000111875	ASF1A	336.783	-0.177384	0.0674277	0.00852015	1
ENSG00000196867	ZFP28	51.569	-0.415325	0.157887	0.00852562	1
ENSG00000206597	SNORA57	18.4404	-0.636554	0.242228	0.00859096	1
ENSG00000184497	TMEM255B	19.8073	0.681386	0.259297	0.00859354	1
ENSG00000116473	RAP1A	917.174	-0.206532	0.0786741	0.00866077	1
ENSG00000205746	AC126755.1	71.0194	0.576016	0.219456	0.00867148	1
ENSG00000271730	AL390208.1	9.5021	-0.790253	0.301172	0.00869227	1
ENSG00000119906	SLF2	666.471	-0.140918	0.0537165	0.00870669	1
ENSG00000261460	AC009690.2	44.2491	-0.381968	0.145809	0.00880208	1
ENSG00000027075	PRKCH	1715.57	0.138016	0.0526848	0.00880209	1
ENSG00000122483	CCDC18	148.902	-0.348949	0.13324	0.00882034	1
ENSG00000114784	EIF1B	322.299	-0.234794	0.0897428	0.00888884	1
ENSG00000260526	AC109347.1	8.92017	-0.529746	0.202898	0.00903036	1
ENSG00000146722	AC211486.1	3.07824	-1.03417	0.396257	0.00905842	1
ENSG00000136193	SCRN1	245.173	0.184336	0.0706974	0.00912353	1
ENSG00000138166	DUSP5	129.494	0.199634	0.0765722	0.00913026	1
ENSG00000261008	LINC01572	7.21948	-0.665313	0.255202	0.00913372	1
ENSG00000130640	TUBGCP2	537.28	0.167514	0.0642648	0.00914394	1
ENSG00000161618	ALDH16A1	203.539	0.236358	0.0906761	0.00914401	1
ENSG00000132612	VPS4A	309.344	0.167704	0.0643852	0.00919539	1
ENSG00000120306	CYSTM1	258.377	-0.287291	0.110319	0.00920911	1
ENSG00000113368	LMNB1	760.793	-0.315466	0.121148	0.0092148	1
ENSG00000153786	ZDHHC7	1131.08	0.160258	0.0615801	0.00925638	1
ENSG00000126561	STAT5A	1044.61	0.183776	0.0706791	0.00931855	1
ENSG00000142186	SCYL1	363.145	0.177412	0.0682531	0.00934076	1
ENSG00000137038	DMAC1	156.633	-0.312007	0.120042	0.00934554	1
ENSG00000173950	XXYLT1	53.3052	0.284742	0.109572	0.00935834	1
ENSG00000249661	TNRC18P1	13.4228	0.59809	0.230156	0.00935961	1
ENSG00000275638	AC011939.3	6.18651	-0.83862	0.322794	0.00937681	1
ENSG00000153885	KCTD15	68.2231	0.360578	0.138795	0.00937914	1
ENSG00000237586	AC090192.1	6.86635	0.723597	0.278537	0.00938091	1
ENSG00000164180	TMEM161B	379.138	-0.214529	0.0826335	0.00942744	1
ENSG00000261732	AL031708.1	7.95909	-0.994673	0.383138	0.00942819	1
ENSG00000116001	TIA1	1130.64	-0.157306	0.0606144	0.00945372	1
ENSG00000211772	TRBC2	808.44	0.209332	0.0807119	0.00949843	1
ENSG00000211751	TRBC1	701.732	0.199368	0.0770427	0.0096604	1
ENSG00000151116	UEVLD	228.562	-0.203989	0.078831	0.00966258	1
ENSG00000173926	MARCH3	96.0546	-0.302038	0.116859	0.00974841	1
ENSG00000176208	ATAD5	131.987	-0.31924	0.12358	0.00978666	1
ENSG00000214628	NDUFB5P2	3.01489	-1.03041	0.399319	0.00986807	1
ENSG00000241360	PDXP	22.365	0.584769	0.226674	0.00988635	1
ENSG00000171503	ETFDH	181.091	-0.213402	0.082732	0.0098961	1
ENSG00000111886	GABRR2	14.0076	0.461436	0.179015	0.00994775	1
ENSG00000161638	ITGA5	1754.93	0.204104	0.0792495	0.0100105	1
ENSG00000123384	LRP1	666.217	0.375251	0.145783	0.0100518	1
ENSG00000180096	SEPT1	325.871	0.197147	0.0765969	0.0100582	1
ENSG00000174842	GLMN	51.5866	-0.337629	0.131195	0.010068	1
ENSG00000123106	CCDC91	238.132	-0.287512	0.111727	0.0100724	1
ENSG00000154721	JAM2	12.5977	-0.63265	0.246013	0.0101228	1
ENSG00000165175	MID1IP1	762.991	0.241843	0.0940509	0.0101286	1
ENSG00000100242	SUN2	2442.15	0.167634	0.0652013	0.0101399	1
ENSG00000269951	AC090181.2	6.10406	-0.617884	0.24035	0.0101474	1
ENSG00000202538	RNU4-2	23.6179	-0.564787	0.219703	0.0101498	1
ENSG00000166803	PCLAF	13.1416	-0.773081	0.300777	0.0101616	1
ENSG00000005020	SKAP2	1020.11	-0.192074	0.0747484	0.0101813	1
ENSG00000231864	AL807752.3	2.21234	1.6211	0.631114	0.0102101	1
ENSG00000160255	ITGB2	7531.04	0.20232	0.0787667	0.010211	1
ENSG00000141580	WDR45B	370.193	0.160069	0.062331	0.0102274	1
ENSG00000111341	MGP	2.32721	-1.72592	0.672869	0.0103172	1
ENSG00000095906	NUBP2	133.644	0.222479	0.0867769	0.0103532	1
ENSG00000130299	GTPBP3	30.5757	0.410933	0.160298	0.0103607	1
ENSG00000257386	AC025257.1	7.17387	1.01355	0.395573	0.0104	1
ENSG00000079393	DUSP13	13.2553	-0.786612	0.307031	0.0104073	1
ENSG00000224870	MRPL20-AS1	202.448	0.178279	0.0696198	0.0104448	1
ENSG00000246731	MGC16275	33.9216	0.371084	0.144964	0.0104718	1
ENSG00000104774	MAN2B1	805.058	0.200906	0.0784893	0.0104772	1
ENSG00000124608	AARS2	113.265	0.204762	0.0800164	0.0104973	1
ENSG00000221886	ZBED8	20.6771	-0.395078	0.154398	0.0105025	1
ENSG00000205927	OLIG2	21.257	0.430634	0.168318	0.0105138	1
ENSG00000242931	RPL7P49	6.98744	-0.661156	0.258472	0.0105294	1
ENSG00000006555	TTC22	56.9067	0.28392	0.111049	0.0105669	1
ENSG00000169567	HINT1	254.708	-0.258688	0.101181	0.0105672	1
ENSG00000110721	CHKA	128.172	-0.232084	0.0907873	0.0105776	1
ENSG00000186462	NAP1L2	25.6193	0.484136	0.189474	0.0106138	1
ENSG00000101444	AHCY	70.825	-0.269568	0.105533	0.0106391	1
ENSG00000115317	HTRA2	239.244	-0.174022	0.0681549	0.01067	1
ENSG00000107742	SPOCK2	838.629	0.269135	0.105432	0.0106897	1
ENSG00000154016	GRAP	184.129	0.243574	0.0954267	0.010696	1
ENSG00000172059	KLF11	131.872	0.24779	0.09718	0.0107784	1
ENSG00000158805	ZNF276	1051.13	0.125446	0.0491992	0.0107796	1
ENSG00000180769	WDFY3-AS2	12.0665	-0.866967	0.340375	0.0108625	1
ENSG00000024526	DEPDC1	16.6241	-0.630438	0.247708	0.010925	1
ENSG00000233845	AC093732.1	4.82395	-0.878215	0.345697	0.011072	1
ENSG00000106244	PDAP1	227.904	0.222394	0.0875594	0.0110877	1
ENSG00000165434	PGM2L1	241.61	-0.290718	0.114474	0.0110983	1
ENSG00000175175	PPM1E	14.8657	-0.465828	0.183467	0.0111162	1
ENSG00000263917	AC011825.3	43.6978	0.306263	0.120648	0.0111338	1
ENSG00000068001	HYAL2	114.076	0.233803	0.0921558	0.0111794	1
ENSG00000253368	TRNP1	3.71394	0.994118	0.392307	0.0112759	1
ENSG00000149564	ESAM	53.1426	0.380964	0.15039	0.0113036	1
ENSG00000100418	DESI1	243.61	-0.207897	0.0820999	0.0113336	1
ENSG00000155959	VBP1	244.271	-0.294567	0.11634	0.0113429	1
ENSG00000167325	RRM1	223.187	0.215718	0.0852438	0.0113866	1
ENSG00000116679	IVNS1ABP	2358.2	-0.161538	0.0638528	0.0114109	1
ENSG00000279386	AC021106.3	6.6695	0.783946	0.310252	0.0115105	1
ENSG00000211938	IGHV3-7	13.3161	-0.709132	0.280685	0.0115229	1
ENSG00000172366	MCRIP2	65.5874	0.243436	0.0964463	0.011601	1
ENSG00000164292	RHOBTB3	177.304	-0.300873	0.119243	0.0116299	1
ENSG00000149418	ST14	73.8917	0.323087	0.128049	0.011631	1
ENSG00000159692	CTBP1	1185.76	0.160299	0.0635318	0.0116315	1
ENSG00000178913	TAF7	757.585	-0.258955	0.102665	0.011658	1
ENSG00000136542	GALNT5	48.4238	-0.446768	0.177149	0.0116691	1
ENSG00000184428	TOP1MT	49.8299	0.303012	0.120164	0.0116805	1
ENSG00000277632	CCL3	21.7672	-0.380584	0.151062	0.0117559	1
ENSG00000104472	CHRAC1	53.1204	0.318278	0.126491	0.0118622	1
ENSG00000101882	NKAP	130.556	-0.214432	0.0852265	0.0118685	1
ENSG00000182749	PAQR7	46.5569	0.318533	0.126606	0.0118714	1
ENSG00000229273	BX664615.1	3.30793	1.23713	0.491751	0.0118775	1
ENSG00000253522	MIR3142HG	28.7731	0.299017	0.118863	0.0118812	1
ENSG00000059915	PSD	16.1994	0.488283	0.194169	0.0119123	1
ENSG00000263072	ZNF213-AS1	40.2486	-0.35671	0.141868	0.0119244	1
ENSG00000226803	ZNF451-AS1	23.589	-0.384941	0.153111	0.011933	1
ENSG00000134909	ARHGAP32	63.3152	0.432284	0.17209	0.0120062	1
ENSG00000203778	FAM229B	6.32745	-0.769931	0.306536	0.0120145	1
ENSG00000119718	EIF2B2	164.047	0.191257	0.076194	0.0120685	1
ENSG00000139675	HNRNPA1L2	36.701	0.326415	0.130102	0.0121099	1
ENSG00000068305	MEF2A	797.614	-0.192138	0.0766327	0.0121673	1
ENSG00000236753	MKLN1-AS	17.7717	-0.622533	0.248326	0.0121789	1
ENSG00000101773	RBBP8	150.678	-0.277732	0.110828	0.0122115	1
ENSG00000261052	SULT1A3	57.8501	0.527047	0.210336	0.0122196	1
ENSG00000249471	ZNF324B	48.0251	0.268781	0.107269	0.0122223	1
ENSG00000254034	INTS9-AS1	9.92353	-0.797138	0.318153	0.0122273	1
ENSG00000285737	AL138920.1	26.7509	-0.433231	0.173015	0.0122794	1
ENSG00000130254	SAFB2	584.273	0.138148	0.0552089	0.0123397	1
ENSG00000213024	NUP62	163.86	0.29409	0.117557	0.0123605	1
ENSG00000115762	PLEKHB2	1631.18	0.102114	0.0408354	0.0123972	1
ENSG00000168874	ATOH8	5.39089	0.873475	0.349322	0.0124023	1
ENSG00000125531	FNDC11	23.7296	0.507543	0.203151	0.012477	1
ENSG00000142765	SYTL1	569.552	0.148679	0.0595111	0.0124776	1
ENSG00000128585	MKLN1	2803.99	-0.209225	0.0837571	0.0124896	1
ENSG00000236894	AL160287.1	2.65903	-1.37094	0.548963	0.0125132	1
ENSG00000104823	ECH1	156.995	0.195112	0.0781343	0.0125199	1
ENSG00000065923	SLC9A7	218.609	-0.240507	0.096357	0.0125603	1
ENSG00000285744	AC083837.1	6.8228	-0.782693	0.31384	0.0126339	1
ENSG00000182944	EWSR1	1848.94	0.114432	0.0459145	0.0126926	1
ENSG00000147119	CHST7	126.258	0.195561	0.0785093	0.0127411	1
ENSG00000094804	CDC6	24.7239	-0.493358	0.198128	0.0127709	1
ENSG00000059122	FLYWCH1	121.768	0.296223	0.119002	0.012802	1
ENSG00000022267	FHL1	117.629	0.318204	0.127846	0.0128118	1
ENSG00000224358	TMCO1-AS1	12.1378	-0.431869	0.173583	0.0128475	1
ENSG00000189043	NDUFA4	205.757	-0.271111	0.108978	0.0128553	1
ENSG00000067840	PDZD4	75.4951	0.27984	0.112505	0.0128696	1
ENSG00000138772	ANXA3	867.375	-0.37621	0.151277	0.0128866	1
ENSG00000198796	ALPK2	9.27782	-0.720273	0.289674	0.0129007	1
ENSG00000172172	MRPL13	70.5174	-0.302405	0.121678	0.012945	1
ENSG00000280987	MATR3	39.7673	1.62316	0.653247	0.0129638	1
ENSG00000168329	CX3CR1	723.729	0.28807	0.115974	0.012995	1
ENSG00000197070	ARRDC1	309.402	0.195454	0.0787992	0.0131234	1
ENSG00000186063	AIDA	915.464	-0.236332	0.0953383	0.0131798	1
ENSG00000271601	LIX1L	215.375	0.180513	0.0728279	0.013189	1
ENSG00000060491	OGFR	1005.56	0.204912	0.0826954	0.0132154	1
ENSG00000203799	CCDC162P	13.1069	-0.601888	0.242936	0.0132284	1
ENSG00000276070	CCL4L2	49.1838	-0.320496	0.129366	0.0132326	1
ENSG00000071462	BUD23	113.936	0.181516	0.0733103	0.0132864	1
ENSG00000129245	FXR2	212.517	0.194816	0.0787479	0.0133642	1
ENSG00000160256	FAM207A	29.9383	0.287035	0.116062	0.0133942	1
ENSG00000146278	PNRC1	1509.17	-0.248335	0.100417	0.0133972	1
ENSG00000077721	UBE2A	270.388	-0.147384	0.0597053	0.0135671	1
ENSG00000198682	PAPSS2	74.3694	-0.255061	0.103327	0.013569	1
ENSG00000163346	PBXIP1	2010.39	0.181686	0.0736373	0.0136135	1
ENSG00000197766	CFD	965.572	0.210076	0.0851854	0.0136591	1
ENSG00000093010	COMT	185.513	0.204387	0.0828866	0.0136684	1
ENSG00000259316	AC087632.1	18.4472	-0.743499	0.301801	0.0137572	1
ENSG00000178966	RMI1	152.927	-0.285591	0.115952	0.0137776	1
ENSG00000247903	AC024896.1	54.4475	-0.228206	0.0927038	0.0138292	1
ENSG00000122687	MRM2	110.294	0.205295	0.0834085	0.0138429	1
ENSG00000182809	CRIP2	32.7533	0.346504	0.140946	0.0139554	1
ENSG00000229417	NPM1P25	5.45276	-0.773279	0.314733	0.0140127	1
ENSG00000163703	CRELD1	68.1139	0.312836	0.127361	0.0140379	1
ENSG00000280202	AC005831.1	16.8446	-0.475925	0.193806	0.0140618	1
ENSG00000142684	ZNF593	22.8674	0.314441	0.128091	0.0140954	1
ENSG00000197808	ZNF461	38.8517	0.41244	0.16803	0.0141055	1
ENSG00000110448	CD5	160.341	0.290985	0.118607	0.0141529	1
ENSG00000234009	RPL5P34	5.38678	-0.668034	0.272456	0.0142106	1
ENSG00000225978	HAR1A	8.79877	0.52963	0.216055	0.0142313	1
ENSG00000125863	MKKS	210.805	-0.135101	0.0551145	0.0142351	1
ENSG00000197520	FAM177B	10.0962	-0.738748	0.30171	0.014344	1
ENSG00000126759	CFP	1994.23	0.214956	0.0877948	0.0143497	1
ENSG00000134644	PUM1	569.202	0.199443	0.0814644	0.0143561	1
ENSG00000115504	EHBP1	163.025	-0.211682	0.0864727	0.0143666	1
ENSG00000096063	SRPK1	978.352	-0.219715	0.0897786	0.0143932	1
ENSG00000259677	AC027176.2	3.81536	-1.03483	0.422851	0.0143946	1
ENSG00000139629	GALNT6	192.988	0.26919	0.110012	0.0144083	1
ENSG00000247315	ZCCHC3	176.039	0.157281	0.0642937	0.0144332	1
ENSG00000114209	PDCD10	416.67	-0.248197	0.101536	0.0145086	1
ENSG00000175216	CKAP5	374.319	-0.25262	0.103364	0.0145258	1
ENSG00000173540	GMPPB	159.305	0.217383	0.0889631	0.0145448	1
ENSG00000114786	ABHD14A-ACY1	6.34936	-1.32921	0.544037	0.0145561	1
ENSG00000129680	MAP7D3	67.6638	0.276232	0.113068	0.0145628	1
ENSG00000198960	ARMCX6	124.878	0.232651	0.095252	0.0145867	1
ENSG00000256092	AC137767.1	15.3788	0.405731	0.166212	0.0146446	1
ENSG00000167280	ENGASE	291.791	0.201535	0.0825769	0.014664	1
ENSG00000173209	AHSA2P	1190.19	-0.100364	0.0411277	0.0146754	1
ENSG00000188712	OR13D3P	4.00645	-0.907039	0.371905	0.0147322	1
ENSG00000197142	ACSL5	516.547	0.147422	0.0604565	0.0147489	1
ENSG00000280166	AC016542.3	3.80116	1.04766	0.429666	0.0147557	1
ENSG00000213904	LIPE-AS1	9.39464	-0.909954	0.373261	0.014775	1
ENSG00000139266	MARCH9	47.8313	0.341718	0.14021	0.0148021	1
ENSG00000248487	ABHD14A	32.2213	0.298211	0.122431	0.0148611	1
ENSG00000087495	PHACTR3	7.26154	-0.563251	0.231463	0.014956	1
ENSG00000171469	ZNF561	231.926	-0.200926	0.0825788	0.0149686	1
ENSG00000167112	TRUB2	118.918	0.286938	0.118059	0.0150794	1
ENSG00000185046	ANKS1B	3.51365	-0.92938	0.382405	0.0150841	1
ENSG00000143398	PIP5K1A	379.417	0.178042	0.0732953	0.0151362	1
ENSG00000127831	VIL1	97.5806	0.331769	0.136586	0.0151402	1
ENSG00000110958	PTGES3	640.386	-0.247988	0.102129	0.0151744	1
ENSG00000135835	KIAA1614	21.4639	-0.678542	0.279485	0.0151895	1
ENSG00000157933	SKI	222.776	0.412164	0.169769	0.0151909	1
ENSG00000121570	DPPA4	6.54776	-0.727473	0.299781	0.0152376	1
ENSG00000198046	ZNF667	9.99687	-0.781538	0.322134	0.0152608	1
ENSG00000273262	AL121928.1	5.61577	1.16451	0.480161	0.0152983	1
ENSG00000274267	HIST1H3B	173.047	-0.347002	0.143096	0.0153101	1
ENSG00000256338	RPL41P2	4.78155	-0.787493	0.324758	0.0153141	1
ENSG00000244462	RBM12	1227.12	-0.115746	0.0477794	0.0154137	1
ENSG00000166145	SPINT1	84.0849	0.344997	0.142475	0.0154587	1
ENSG00000186446	ZNF501	29.8055	0.438657	0.181263	0.0155205	1
ENSG00000184209	SNRNP35	127.608	0.141335	0.0584121	0.0155367	1
ENSG00000099769	IGFALS	4.1851	0.946195	0.391294	0.0156009	1
ENSG00000111237	VPS29	381.742	-0.158638	0.0656391	0.0156567	1
ENSG00000168172	HOOK3	935.444	-0.169156	0.0699955	0.0156635	1
ENSG00000264943	SH3GL1P2	3.15135	0.836036	0.345994	0.0156778	1
ENSG00000184281	TSSC4	284.195	0.197193	0.081618	0.0156902	1
ENSG00000260719	AC009133.3	15.4576	0.459743	0.190447	0.0157778	1
ENSG00000187676	B3GLCT	54.7835	-0.253362	0.105108	0.0159309	1
ENSG00000186431	FCAR	410.241	-0.234541	0.097347	0.0159821	1
ENSG00000226026	AC092802.1	4.5602	-1.30572	0.54205	0.0160023	1
ENSG00000115607	IL18RAP	1491.83	-0.378928	0.157387	0.0160567	1
ENSG00000211666	IGLV2-14	70.4042	-0.413496	0.171816	0.016101	1
ENSG00000122644	ARL4A	446.808	-0.289663	0.120387	0.016124	1
ENSG00000168101	NUDT16L1	156.905	0.1599	0.0665256	0.0162352	1
ENSG00000242616	GNG10	735.461	-0.308177	0.128348	0.0163457	1
ENSG00000125629	INSIG2	202.365	-0.227368	0.0947557	0.0164164	1
ENSG00000251513	LIX1-AS1	9.88969	-0.679045	0.283002	0.0164206	1
ENSG00000101246	ARFRP1	336.926	0.125587	0.0523509	0.016442	1
ENSG00000255449	AP002812.5	3.22314	-1.14474	0.477506	0.0165148	1
ENSG00000126822	PLEKHG3	1800.45	0.222174	0.0927083	0.016553	1
ENSG00000105369	CD79A	37.0662	-0.492071	0.205344	0.0165607	1
ENSG00000271643	AC112220.2	21.0703	-0.332918	0.138984	0.0166034	1
ENSG00000123144	TRIR	225.348	0.188769	0.0788112	0.0166111	1
ENSG00000222328	RNU2-2P	926.641	-0.481703	0.201206	0.0166621	1
ENSG00000100983	GSS	104.372	0.19946	0.0833432	0.0167003	1
ENSG00000053900	ANAPC4	363.774	-0.118534	0.0495589	0.0167671	1
ENSG00000177807	KCNJ10	8.77916	0.732946	0.306498	0.0167862	1
ENSG00000274845	RF02271	4.26671	-0.841715	0.352044	0.0168053	1
ENSG00000135914	HTR2B	26.2906	-0.324108	0.135565	0.0168119	1
ENSG00000118113	MMP8	598.776	-0.513842	0.214933	0.016816	1
ENSG00000155304	HSPA13	349.153	-0.234018	0.0979227	0.0168563	1
ENSG00000254777	AC022182.1	2.97846	0.918391	0.384712	0.0169765	1
ENSG00000136868	SLC31A1	337.959	0.170371	0.0714356	0.0170813	1
ENSG00000199785	SNORA52	2.86086	-1.07572	0.451239	0.017129	1
ENSG00000068024	HDAC4	986.879	0.230265	0.0967096	0.0172662	1
ENSG00000151725	CENPU	22.9677	-0.394189	0.165716	0.0173735	1
ENSG00000267322	SNHG22	308.89	0.240395	0.101071	0.0173848	1
ENSG00000254618	TMED10P1	4.51752	1.02502	0.431109	0.0174235	1
ENSG00000152684	PELO	235.038	-0.223147	0.0939043	0.017486	1
ENSG00000124587	PEX6	165.283	0.172858	0.0727662	0.0175236	1
ENSG00000211810	TRAV29DV5	6.33403	0.710377	0.299149	0.0175649	1
ENSG00000119537	KDSR	133.257	0.230375	0.0970225	0.0175752	1
ENSG00000110274	CEP164	215.658	0.212348	0.0894708	0.0176262	1
ENSG00000051341	POLQ	79.4483	-0.398953	0.16817	0.0176767	1
ENSG00000105127	AKAP8	263.499	0.179337	0.0756077	0.017695	1
ENSG00000224177	LINC00570	47.2448	-0.43858	0.185042	0.0177802	1
ENSG00000006015	REX1BD	180.349	0.191852	0.0809844	0.0178361	1
ENSG00000170266	GLB1	585.032	0.161617	0.0682223	0.0178375	1
ENSG00000124882	EREG	22.1606	-0.528772	0.223252	0.0178606	1
ENSG00000092621	PHGDH	13.3186	0.561052	0.236984	0.0179101	1
ENSG00000058091	CDK14	444.244	-0.271837	0.114915	0.0180028	1
ENSG00000256628	ZBTB11-AS1	53.9229	0.276099	0.116787	0.0180728	1
ENSG00000118007	STAG1	933.191	-0.156647	0.0662727	0.0180947	1
ENSG00000272254	AC022893.3	4.68882	0.830843	0.351519	0.0180993	1
ENSG00000225091	SNORA71A	4.24787	-0.81686	0.345807	0.0181676	1
ENSG00000162073	PAQR4	30.0047	0.361833	0.153257	0.0182277	1
ENSG00000229195	AC009495.1	2.41723	-1.36269	0.577461	0.018285	1
ENSG00000205544	TMEM256	43.94	-0.356449	0.151054	0.0182879	1
ENSG00000144843	ADPRH	101.976	0.207893	0.0881735	0.0183848	1
ENSG00000169957	ZNF768	43.735	0.265804	0.112754	0.0184042	1
ENSG00000261596	AC005632.2	78.574	-0.250138	0.106116	0.0184132	1
ENSG00000104218	CSPP1	149.438	-0.223488	0.0948154	0.0184193	1
ENSG00000276566	IGKV1D-13	3.87413	-1.39787	0.593639	0.0185354	1
ENSG00000239291	AC002558.1	13.453	0.477751	0.203013	0.0186074	1
ENSG00000177697	CD151	285.244	0.214629	0.0912044	0.0186089	1
ENSG00000071859	FAM50A	98.6929	0.189935	0.0807243	0.0186287	1
ENSG00000155962	CLIC2	178.145	-0.369431	0.157047	0.018655	1
ENSG00000278195	SSTR3	70.6226	0.30555	0.129972	0.0187281	1
ENSG00000197813	AC011450.1	5.57657	-0.669128	0.284953	0.0188641	1
ENSG00000178789	CD300LB	502.24	0.190711	0.0812339	0.018891	1
ENSG00000106003	LFNG	785.698	0.167909	0.0715282	0.0189022	1
ENSG00000237484	LINC01684	16.7118	-0.510043	0.217491	0.0190207	1
ENSG00000083290	ULK2	160.356	0.231649	0.0987875	0.0190312	1
ENSG00000153904	DDAH1	4.75937	-0.732198	0.312273	0.0190404	1
ENSG00000086288	NME8	44.1118	-0.390292	0.166551	0.0191098	1
ENSG00000198088	NUP62CL	6.42818	-0.681602	0.290871	0.0191133	1
ENSG00000128185	DGCR6L	149.67	0.170382	0.0727559	0.0191896	1
ENSG00000277449	CEBPB-AS1	8.0306	0.572994	0.244703	0.0192019	1
ENSG00000135108	FBXO21	318.104	0.204073	0.0871804	0.0192417	1
ENSG00000189430	NCR1	35.5804	-0.372045	0.158968	0.0192641	1
ENSG00000162813	BPNT1	111.366	-0.236905	0.101234	0.0192748	1
ENSG00000075239	ACAT1	124.81	-0.194386	0.0830715	0.0192843	1
ENSG00000235288	AC099329.1	14.0848	-0.957093	0.409035	0.0192898	1
ENSG00000100445	SDR39U1	82.0733	0.252502	0.107924	0.0193024	1
ENSG00000185515	BRCC3	126.583	-0.199145	0.0852249	0.0194545	1
ENSG00000100075	SLC25A1	55.6349	0.225016	0.0963576	0.0195322	1
ENSG00000138050	THUMPD2	86.7647	-0.337392	0.144496	0.0195455	1
ENSG00000147955	SIGMAR1	78.4533	0.213596	0.0914829	0.0195528	1
ENSG00000272871	AL159169.2	7.47198	-0.513326	0.219998	0.0196316	1
ENSG00000175390	EIF3F	907.35	0.144816	0.0620835	0.0196689	1
ENSG00000111339	ART4	13.7454	-0.596901	0.255899	0.019671	1
ENSG00000241370	RPP21	30.6658	0.294006	0.126059	0.0196861	1
ENSG00000277775	HIST1H3F	122.409	-0.284091	0.121848	0.0197263	1
ENSG00000279404	AC008739.5	5.4418	0.700348	0.300698	0.0198552	1
ENSG00000008438	PGLYRP1	24.1432	-0.485413	0.208487	0.0198979	1
ENSG00000122958	VPS26A	239.147	-0.176683	0.0759319	0.0199723	1
ENSG00000111671	SPSB2	86.3562	0.21961	0.0943839	0.0199771	1
ENSG00000259321	AL136295.2	6.35346	-0.637587	0.274102	0.0200138	1
ENSG00000086717	PPEF1	8.3809	-0.724759	0.311689	0.0200579	1
ENSG00000161558	TMEM143	15.8581	0.548943	0.236208	0.0201263	1
ENSG00000182518	FAM104B	32.3501	-0.403745	0.17373	0.0201263	1
ENSG00000073060	SCARB1	27.1674	-0.45685	0.196584	0.0201284	1
ENSG00000263563	UBBP4	16.6804	-0.455013	0.195876	0.020181	1
ENSG00000211955	IGHV3-33	13.7058	-0.613053	0.263956	0.0202028	1
ENSG00000224464	PGAM1P6	5.17342	-0.732787	0.315527	0.0202103	1
ENSG00000162585	FAAP20	76.4725	0.257123	0.110763	0.0202668	1
ENSG00000183655	KLHL25	24.55	0.443267	0.191082	0.0203529	1
ENSG00000213089	PDCL3P5	1.9159	-1.77359	0.764984	0.0204238	1
ENSG00000100319	ZMAT5	95.8744	0.218702	0.0943813	0.020492	1
ENSG00000156042	CFAP70	50.1667	-0.278323	0.120114	0.0204957	1
ENSG00000121486	TRMT1L	288.68	-0.241644	0.104354	0.0205787	1
ENSG00000011143	MKS1	39.7653	0.266952	0.115292	0.0205883	1
ENSG00000162062	TEDC2	3.0237	-1.22639	0.529787	0.0206201	1
ENSG00000060140	STYK1	26.4502	-0.479709	0.207261	0.0206392	1
ENSG00000105429	MEGF8	39.252	0.450885	0.194841	0.0206611	1
ENSG00000185344	ATP6V0A2	375.455	0.156341	0.06756	0.0206621	1
ENSG00000158286	RNF207	12.996	-0.556304	0.240572	0.0207542	1
ENSG00000267228	AC012254.2	21.6963	1.09061	0.471668	0.0207649	1
ENSG00000170248	PDCD6IP	1143.32	-0.115632	0.0500117	0.0207726	1
ENSG00000164081	TEX264	267.977	0.186832	0.0808448	0.0208328	1
ENSG00000239219	AC008040.1	8.41163	-0.734775	0.317973	0.0208433	1
ENSG00000163995	ABLIM2	8.47995	0.698267	0.302248	0.0208747	1
ENSG00000080819	CPOX	147.053	0.196758	0.0851712	0.0208803	1
ENSG00000133247	KMT5C	21.3555	0.460672	0.199498	0.0209349	1
ENSG00000186615	KTN1-AS1	5.13364	0.676327	0.293145	0.0210472	1
ENSG00000187902	SHISA7	6.93773	-0.824207	0.357251	0.0210502	1
ENSG00000243466	IGKV1-5	55.5153	-0.431138	0.186964	0.0211109	1
ENSG00000176022	B3GALT6	147.812	0.169188	0.0733751	0.0211223	1
ENSG00000268061	NAPA-AS1	9.01743	-0.520002	0.225618	0.0211785	1
ENSG00000102230	PCYT1B	22.4397	-0.425632	0.184697	0.021195	1
ENSG00000198185	ZNF334	4.05949	-0.687942	0.298557	0.0212098	1
ENSG00000136371	MTHFS	168.428	-0.249497	0.108315	0.0212544	1
ENSG00000136738	STAM	212.164	-0.23739	0.10307	0.0212684	1
ENSG00000160856	FCRL3	247.694	-0.19948	0.0866272	0.0212936	1
ENSG00000134242	PTPN22	446.264	-0.171939	0.0746689	0.0212963	1
ENSG00000131242	RAB11FIP4	979.613	0.157616	0.0684723	0.021341	1
ENSG00000265185	SNORD3B-1	23.1035	-0.703678	0.305737	0.0213589	1
ENSG00000183019	MCEMP1	52.6416	-0.387663	0.168447	0.021369	1
ENSG00000207496	SNORA7A	3.70766	-0.727847	0.316538	0.0214824	1
ENSG00000170906	NDUFA3	148.471	0.181861	0.079093	0.021486	1
ENSG00000171097	KYAT1	32.703	0.276642	0.120328	0.0215013	1
ENSG00000086548	CEACAM6	85.7987	-0.503218	0.218881	0.0215025	1
ENSG00000275464	FP565260.1	126.867	0.222796	0.0969501	0.0215589	1
ENSG00000179041	RRS1	58.7611	0.231613	0.100805	0.0215834	1
ENSG00000116685	KIAA2013	503.061	0.151377	0.0658978	0.0216106	1
ENSG00000162337	LRP5	14.2984	0.639188	0.278268	0.0216175	1
ENSG00000061936	SFSWAP	597.961	0.141815	0.0617411	0.021623	1
ENSG00000128284	APOL3	629.262	0.192725	0.0839125	0.0216334	1
ENSG00000267587	AC090241.1	4.08391	-0.941079	0.409779	0.0216445	1
ENSG00000274712	AC005332.4	21.3514	-0.384637	0.167512	0.0216661	1
ENSG00000198901	PRC1	42.1079	-0.361555	0.157622	0.0218017	1
ENSG00000173811	CCDC13-AS1	5.09627	-0.653795	0.285126	0.0218478	1
ENSG00000148300	REXO4	113.264	0.204916	0.0894157	0.0219215	1
ENSG00000099282	TSPAN15	8.56464	0.501278	0.218876	0.0220078	1
ENSG00000257743	MGAM2	185.082	-0.412133	0.179979	0.0220272	1
ENSG00000182093	WRB	150.622	-0.1964	0.0858139	0.0220982	1
ENSG00000197037	ZSCAN25	257.182	0.167334	0.0731153	0.0221006	1
ENSG00000183134	PTGDR2	72.0052	0.317446	0.138753	0.0221464	1
ENSG00000140829	DHX38	477.034	0.1846	0.0807203	0.0222012	1
ENSG00000217624	AL627402.1	4.84219	-0.649707	0.284179	0.0222392	1
ENSG00000110660	SLC35F2	31.2734	-0.311869	0.136435	0.0222631	1
ENSG00000283900	TPTEP2-CSNK1E	4.17275	-2.24694	0.983248	0.0222999	1
ENSG00000164106	SCRG1	52.8167	-0.417015	0.182519	0.0223258	1
ENSG00000134668	SPOCD1	14.4293	0.581153	0.254363	0.0223283	1
ENSG00000163867	ZMYM6	371.23	-0.177976	0.0779176	0.0223625	1
ENSG00000213413	PVRIG	69.645	0.308898	0.13528	0.0224069	1
ENSG00000151743	AMN1	162.977	-0.183851	0.0805763	0.0225073	1
ENSG00000211934	IGHV1-2	3.52835	-1.06272	0.466153	0.022621	1
ENSG00000170949	ZNF160	526.411	0.105563	0.0463395	0.0227248	1
ENSG00000135913	USP37	346.386	-0.235713	0.103482	0.0227376	1
ENSG00000102038	SMARCA1	3.48507	-1.07548	0.472195	0.0227489	1
ENSG00000174684	B4GAT1	23.335	0.320017	0.14052	0.0227631	1
ENSG00000148481	MINDY3	223.596	-0.207428	0.0911567	0.0228752	1
ENSG00000066279	ASPM	160.572	-0.368085	0.161786	0.0228978	1
ENSG00000102781	KATNAL1	130.518	-0.320337	0.140806	0.0229045	1
ENSG00000160691	SHC1	206.516	0.236756	0.10417	0.0230389	1
ENSG00000179051	RCC2	424.897	0.164133	0.0722493	0.023101	1
ENSG00000237217	AC008074.1	8.98559	-0.58056	0.255574	0.023111	1
ENSG00000254929	AL591684.2	45.8963	-0.403584	0.177735	0.023165	1
ENSG00000135315	CEP162	191.13	-0.268954	0.118545	0.023281	1
ENSG00000269887	AL391001.1	10.952	-0.534578	0.235683	0.0233167	1
ENSG00000239951	IGKV3-20	82.839	-0.346319	0.152712	0.0233422	1
ENSG00000205307	SAP25	27.4617	0.31603	0.139389	0.0233752	1
ENSG00000253535	AC120193.1	5.03529	-0.786652	0.347031	0.0234023	1
ENSG00000202058	RN7SKP80	13.0331	-0.481948	0.212705	0.0234637	1
ENSG00000076003	MCM6	191.749	-0.178687	0.0788738	0.0234832	1
ENSG00000142920	AZIN2	21.9076	0.514441	0.227123	0.0235108	1
ENSG00000106123	EPHB6	69.6267	0.341174	0.150642	0.0235249	1
ENSG00000091542	ALKBH5	618.959	0.105129	0.0464292	0.023556	1
ENSG00000213160	KLHL23	10.2958	-0.62635	0.276713	0.0236026	1
ENSG00000207008	SNORA54	7.6577	-0.807233	0.356772	0.0236602	1
ENSG00000144161	ZC3H8	103.72	-0.335547	0.148337	0.0236939	1
ENSG00000249626	AC024560.2	13.4607	0.606974	0.268436	0.02375	1
ENSG00000050748	MAPK9	233.187	-0.139112	0.0615377	0.0237839	1
ENSG00000168280	KIF5C	62.0607	0.284084	0.125688	0.0238065	1
ENSG00000163002	NUP35	98.196	-0.214915	0.0951044	0.023835	1
ENSG00000116337	AMPD2	750.316	0.216906	0.0960406	0.0239157	1
ENSG00000233966	UBE2SP1	4.0043	0.896439	0.396926	0.0239173	1
ENSG00000215041	NEURL4	142.905	0.292748	0.12963	0.023925	1
ENSG00000271797	AC008494.3	9.78342	0.505825	0.224115	0.0240085	1
ENSG00000186281	GPAT2	14.2021	0.618277	0.274018	0.0240496	1
ENSG00000214967	NPIPA7	3.35221	-1.80924	0.80192	0.0240624	1
ENSG00000152128	TMEM163	10.513	-0.479212	0.212412	0.0240674	1
ENSG00000106636	YKT6	361.482	0.128448	0.0569366	0.0240718	1
ENSG00000279583	AC009086.3	2.91332	0.853325	0.378252	0.0240727	1
ENSG00000184113	CLDN5	46.5463	0.381488	0.169131	0.0240975	1
ENSG00000168116	KIAA1586	187.515	-0.300395	0.1332	0.0241192	1
ENSG00000228252	COL6A4P2	3.40343	1.13439	0.503135	0.0241551	1
ENSG00000244116	IGKV2-28	27.6905	-0.591052	0.262243	0.0242068	1
ENSG00000124588	NQO2	763.914	-0.200269	0.0888583	0.0242086	1
ENSG00000125912	NCLN	144.947	-0.240951	0.106977	0.0242994	1
ENSG00000130309	COLGALT1	573.44	0.11859	0.0526794	0.0243746	1
ENSG00000130177	CDC16	326.215	-0.141119	0.062696	0.0243953	1
ENSG00000204219	TCEA3	22.5399	0.500003	0.222175	0.024418	1
ENSG00000267469	AC005944.1	11.1208	-1.16579	0.518075	0.024434	1
ENSG00000080561	MID2	25.8856	0.433843	0.192872	0.0244884	1
ENSG00000164190	NIPBL	2759.71	-0.132844	0.0590649	0.0245046	1
ENSG00000104131	EIF3J	267.32	-0.199791	0.0888623	0.0245556	1
ENSG00000123352	SPATS2	29.0647	-0.390607	0.173743	0.0245642	1
ENSG00000011405	PIK3C2A	678.4	-0.190945	0.0849347	0.024567	1
ENSG00000159885	ZNF222	46.5167	-0.276978	0.123243	0.0246141	1
ENSG00000080189	SLC35C2	325.124	0.13923	0.0619711	0.0246598	1
ENSG00000214063	TSPAN4	75.8604	0.265779	0.118314	0.0246796	1
ENSG00000105676	ARMC6	153.371	0.191324	0.0852746	0.0248565	1
ENSG00000113924	HGD	19.1605	0.433483	0.193264	0.0248996	1
ENSG00000241634	AC069499.1	2.3741	-0.888359	0.396071	0.0249013	1
ENSG00000115234	SNX17	614.443	0.122829	0.0547645	0.0249055	1
ENSG00000276547	PCDHGB5	7.82319	0.549706	0.245129	0.0249277	1
ENSG00000140379	BCL2A1	425.209	-0.389331	0.173616	0.0249297	1
ENSG00000142546	NOSIP	685.009	0.123508	0.0550801	0.0249404	1
ENSG00000169814	BTD	158.418	0.165735	0.0739295	0.0249743	1
ENSG00000108576	SLC6A4	24.7019	0.478571	0.213483	0.0249786	1
ENSG00000104142	VPS18	415.429	0.160472	0.0715878	0.0249867	1
ENSG00000131779	PEX11B	101.943	0.163304	0.0729502	0.0251836	1
ENSG00000010310	GIPR	8.22311	0.706976	0.315825	0.0251881	1
ENSG00000090376	IRAK3	3276.23	-0.250467	0.111899	0.0251996	1
ENSG00000155893	PXYLP1	162.052	-0.174182	0.0778237	0.0252109	1
ENSG00000235174	RPL39P3	5.38619	-0.689793	0.308432	0.0253225	1
ENSG00000184661	CDCA2	14.8372	-0.539156	0.241121	0.0253494	1
ENSG00000106392	C1GALT1	1252.6	-0.191612	0.0857068	0.0253731	1
ENSG00000198060	MARCH5	231.483	-0.216835	0.0969967	0.0253855	1
ENSG00000169083	AR	7.36386	0.691901	0.30967	0.0254621	1
ENSG00000138758	SEPT11	333.174	0.16428	0.0735377	0.025486	1
ENSG00000188033	ZNF490	98.4362	-0.231945	0.103851	0.0255192	1
ENSG00000246174	KCTD21-AS1	14.4769	0.595467	0.266636	0.0255319	1
ENSG00000100722	ZC3H14	336.026	-0.146652	0.0656726	0.0255439	1
ENSG00000230732	AC016949.1	25.2829	-0.244881	0.109669	0.0255548	1
ENSG00000138658	ZGRF1	156.32	-0.252522	0.113132	0.0256082	1
ENSG00000258227	CLEC5A	124.689	-0.344541	0.154376	0.0256259	1
ENSG00000234851	RPL23AP42	436.87	0.19953	0.0894238	0.0256626	1
ENSG00000166189	HPS6	175.695	0.153514	0.0688103	0.0256825	1
ENSG00000109046	WSB1	2947.67	-0.187707	0.0841571	0.0257184	1
ENSG00000255135	AP002360.1	10.7968	-0.407669	0.182946	0.0258566	1
ENSG00000176438	SYNE3	984.149	0.140465	0.0630542	0.0259014	1
ENSG00000215784	FAM72D	11.3623	0.851293	0.382206	0.0259262	1
ENSG00000125734	GPR108	304.212	0.146263	0.0656707	0.0259322	1
ENSG00000183734	ASCL2	46.5947	0.282459	0.126827	0.0259386	1
ENSG00000113845	TIMMDC1	238.646	-0.138101	0.0620224	0.0259723	1
ENSG00000215302	AC127502.1	44.9793	-0.264972	0.119073	0.026062	1
ENSG00000237886	NALT1	3.53558	0.855156	0.384475	0.0261338	1
ENSG00000136717	BIN1	306.98	0.177542	0.0798261	0.0261409	1
ENSG00000250151	ARPC4-TTLL3	88.0786	-0.27584	0.124207	0.0263644	1
ENSG00000204531	POU5F1	4.55747	-1.01492	0.457037	0.0263749	1
ENSG00000150764	DIXDC1	35.8399	0.351579	0.15836	0.0264099	1
ENSG00000259956	RBM15B	485.404	0.105121	0.0473757	0.0264949	1
ENSG00000182489	XKRX	20.2036	-0.386291	0.174122	0.0265197	1
ENSG00000152102	FAM168B	526.596	0.0927159	0.0418054	0.0265687	1
ENSG00000283709	FAM238C	5.85023	0.724562	0.326706	0.0265697	1
ENSG00000166272	WBP1L	751.363	0.113584	0.0512372	0.0266351	1
ENSG00000198171	DDRGK1	109.648	0.197759	0.0892117	0.0266413	1
ENSG00000073734	ABCB11	3.61836	-0.989796	0.446605	0.0266732	1
ENSG00000285446	Z84488.2	21.9663	1.01944	0.460026	0.0266886	1
ENSG00000131652	THOC6	84.0034	0.189989	0.0857499	0.0267176	1
ENSG00000088876	ZNF343	89.2637	-0.237859	0.107413	0.0267993	1
ENSG00000209582	SNORA48	34.9941	-0.410554	0.185475	0.0268613	1
ENSG00000197798	FAM118B	156.636	-0.146284	0.0660903	0.0268709	1
ENSG00000239732	TLR9	30.4387	-0.858061	0.387747	0.026902	1
ENSG00000087586	AURKA	56.1435	-0.328592	0.148488	0.0269028	1
ENSG00000215861	AC245297.1	2.54203	0.975927	0.441068	0.0269222	1
ENSG00000207088	SNORA7B	1.73763	-1.15861	0.523996	0.0270291	1
ENSG00000051825	MPHOSPH9	476.79	-0.207558	0.0938961	0.0270698	1
ENSG00000116353	MECR	21.7533	0.315711	0.142841	0.0270897	1
ENSG00000151923	TIAL1	335.517	-0.214427	0.0970332	0.027117	1
ENSG00000166123	GPT2	11.5413	0.566852	0.256666	0.0272079	1
ENSG00000158089	GALNT14	72.541	-0.303081	0.137287	0.0272685	1
ENSG00000100823	APEX1	196.156	0.155441	0.0704103	0.0272692	1
ENSG00000139780	METTL21C	2.93277	0.891723	0.403971	0.0272865	1
ENSG00000187546	AGMO	3.7746	-1.19832	0.542978	0.0273179	1
ENSG00000120899	PTK2B	1295.59	-0.164105	0.0743686	0.0273393	1
ENSG00000139626	ITGB7	746.066	0.178227	0.0807731	0.0273479	1
ENSG00000117036	ETV3	417.003	0.0888837	0.0402915	0.0273829	1
ENSG00000137842	TMEM62	184.578	-0.168724	0.0765551	0.0275271	1
ENSG00000198429	ZNF69	39.6794	-0.246537	0.111882	0.027557	1
ENSG00000257568	AC079035.1	2.82618	-1.08096	0.490772	0.0276246	1
ENSG00000154358	OBSCN	225.591	0.422326	0.191754	0.0276343	1
ENSG00000104866	PPP1R37	48.4442	0.321986	0.14622	0.0276605	1
ENSG00000138744	NAAA	412.345	0.158667	0.0720842	0.0277269	1
ENSG00000169826	CSGALNACT2	996.108	-0.189801	0.0862459	0.0277574	1
ENSG00000176248	ANAPC2	140.916	0.228059	0.103634	0.0277637	1
ENSG00000271856	LINC01215	76.9663	-0.217011	0.0986274	0.0277848	1
ENSG00000085832	EPS15	1593.39	-0.107394	0.0488194	0.0278197	1
ENSG00000042980	ADAM28	267.674	-0.193187	0.0878215	0.0278229	1
ENSG00000143418	CERS2	811.075	0.127518	0.0579748	0.0278394	1
ENSG00000101439	CST3	829.795	0.20619	0.0937645	0.0278764	1
ENSG00000178307	TMEM11	56.9882	-0.232797	0.105897	0.0279246	1
ENSG00000262160	AC020978.5	56.4634	0.945635	0.430236	0.027953	1
ENSG00000159479	MED8	317.258	0.152507	0.0694049	0.0279951	1
ENSG00000204764	RANBP17	19.5491	-0.49609	0.225922	0.0281027	1
ENSG00000096746	HNRNPH3	439.231	-0.128464	0.0585163	0.0281388	1
ENSG00000167674	HDGFL2	181.269	0.20316	0.0925514	0.0281558	1
ENSG00000266998	AC111182.1	63.8914	0.204937	0.0933629	0.0281595	1
ENSG00000079385	CEACAM1	300.677	-0.268713	0.122418	0.0281608	1
ENSG00000154217	PITPNC1	351.477	0.173745	0.0791547	0.0281636	1
ENSG00000085831	TTC39A	19.9091	-0.429652	0.195765	0.0281825	1
ENSG00000260799	KRT8P50	9.96872	-0.483238	0.220195	0.0281927	1
ENSG00000273261	AC092953.2	14.9286	-0.496488	0.226261	0.0282127	1
ENSG00000273989	AC022079.1	4.3867	-0.664778	0.303092	0.0282843	1
ENSG00000130429	ARPC1B	3712.71	0.17199	0.078417	0.0282877	1
ENSG00000140941	MAP1LC3B	782.185	-0.191167	0.0871782	0.0283193	1
ENSG00000275888	AC132872.3	13.531	-0.447543	0.204204	0.0284053	1
ENSG00000168264	IRF2BP2	1019.79	0.150857	0.0688467	0.0284368	1
ENSG00000281106	TMEM272	343.615	-0.228561	0.104345	0.0284925	1
ENSG00000119771	KLHL29	34.3329	0.297632	0.135899	0.0285172	1
ENSG00000007520	TSR3	135.297	0.174357	0.0796192	0.0285321	1
ENSG00000280649	AC245100.8	111.085	0.175136	0.079982	0.0285466	1
ENSG00000131037	EPS8L1	8.17688	0.714862	0.326481	0.0285532	1
ENSG00000085415	SEH1L	149.447	0.198263	0.0905475	0.0285534	1
ENSG00000233476	EEF1A1P6	77.8459	-0.288313	0.131687	0.0285685	1
ENSG00000189114	BLOC1S3	21.6877	0.471085	0.215191	0.0285865	1
ENSG00000077935	SMC1B	5.33829	-0.66106	0.302021	0.0286123	1
ENSG00000153989	NUS1	307.119	-0.166485	0.0760645	0.0286159	1
ENSG00000160683	CXCR5	48.2921	-0.496756	0.22697	0.028623	1
ENSG00000107518	ATRNL1	3.52242	1.2837	0.586619	0.0286478	1
ENSG00000160049	DFFA	207.83	0.195193	0.0892109	0.0286697	1
ENSG00000161800	RACGAP1	91.3885	-0.279658	0.127834	0.0286939	1
ENSG00000069869	NEDD4	191.189	-0.281522	0.128724	0.0287402	1
ENSG00000230063	AL360091.2	6.01298	-0.598995	0.273903	0.0287505	1
ENSG00000197361	FBXL22	6.86321	0.597796	0.273359	0.0287532	1
ENSG00000186871	ERCC6L	70.8227	-0.224949	0.102981	0.0289343	1
ENSG00000284946	AC068831.7	47.2936	-0.353129	0.161663	0.0289364	1
ENSG00000254685	FPGT	320.667	-0.246098	0.112769	0.029086	1
ENSG00000110025	SNX15	97.7193	0.162866	0.0746574	0.0291456	1
ENSG00000152253	SPC25	2.27644	-1.16664	0.535418	0.0293361	1
ENSG00000237135	DDX10P1	88.2375	-0.324261	0.148839	0.0293612	1
ENSG00000224650	IGHV3-74	6.14434	-0.684317	0.31425	0.0294344	1
ENSG00000256576	LINC02361	24.0394	0.328194	0.150758	0.0294839	1
ENSG00000174243	DDX23	1015.62	0.149321	0.068614	0.0295365	1
ENSG00000133275	CSNK1G2	890.968	0.152543	0.0700978	0.0295446	1
ENSG00000173221	GLRX	793.783	-0.17479	0.0803328	0.0295686	1
ENSG00000125637	PSD4	2229.63	0.154605	0.0710727	0.0296071	1
ENSG00000266088	AC004585.1	9.22693	-0.576679	0.265165	0.0296457	1
ENSG00000259295	CSPG4P12	8.59593	0.525352	0.24157	0.0296493	1
ENSG00000104728	ARHGEF10	40.2733	0.568845	0.261591	0.0296634	1
ENSG00000115339	GALNT3	510.601	-0.237271	0.109154	0.0297252	1
ENSG00000159164	SV2A	6.90261	0.599868	0.275999	0.0297469	1
ENSG00000185015	CA13	41.9563	-0.327405	0.150701	0.0298147	1
ENSG00000140030	GPR65	793.28	-0.176511	0.0812506	0.0298232	1
ENSG00000171320	ESCO2	19.486	-0.590847	0.272071	0.0298809	1
ENSG00000135624	CCT7	608.977	0.123583	0.0569129	0.0298972	1
ENSG00000198517	MAFK	230.086	0.178738	0.0823226	0.0299169	1
ENSG00000170396	ZNF804A	24.2036	0.295156	0.135958	0.0299365	1
ENSG00000169972	PUSL1	29.7202	0.275431	0.126877	0.0299424	1
ENSG00000186222	BLOC1S4	96.8285	0.166309	0.0766394	0.0300058	1
ENSG00000261371	PECAM1	3523.56	0.123456	0.056898	0.0300231	1
ENSG00000204104	TRAF3IP1	29.4327	0.426664	0.196697	0.0300718	1
ENSG00000226281	AL031123.1	6.4368	-0.547034	0.252243	0.0301071	1
ENSG00000182230	FAM153B	19.3946	0.53119	0.244997	0.0301475	1
ENSG00000124575	HIST1H1D	489.477	0.109499	0.0505256	0.0302191	1
ENSG00000129159	KCNC1	31.2754	0.355849	0.164219	0.0302409	1
ENSG00000235286	AP000925.1	9.84823	0.429785	0.198394	0.0302865	1
ENSG00000197162	ZNF785	37.0937	0.317879	0.14674	0.0302904	1
ENSG00000111676	ATN1	17.3208	0.664386	0.306786	0.0303391	1
ENSG00000236830	CBR3-AS1	13.5074	0.564257	0.260638	0.0303946	1
ENSG00000147118	ZNF182	154.929	-0.136171	0.0629182	0.0304451	1
ENSG00000186184	POLR1D	768.569	-0.208588	0.0964073	0.0304944	1
ENSG00000114346	ECT2	128.915	-0.285858	0.132144	0.0305235	1
ENSG00000163794	UCN	3.02231	0.759314	0.351124	0.030578	1
ENSG00000127720	METTL25	134.167	-0.239311	0.110683	0.0306084	1
ENSG00000099940	SNAP29	224.217	0.168517	0.077943	0.0306136	1
ENSG00000121621	KIF18A	51.521	-0.335597	0.15545	0.0308599	1
ENSG00000240132	ETF1P2	19.4424	-0.487496	0.225862	0.0308981	1
ENSG00000164611	PTTG1	50.2834	-0.255798	0.118521	0.0309077	1
ENSG00000138685	FGF2	12.8954	-0.535974	0.248461	0.0309917	1
ENSG00000246263	UBR5-AS1	411.298	-0.206847	0.0959298	0.0310658	1
ENSG00000092098	RNF31	423.082	0.212906	0.0987511	0.0310849	1
ENSG00000149480	MTA2	690.805	0.148237	0.0687657	0.0311089	1
ENSG00000246273	SBF2-AS1	70.1145	-0.309973	0.143795	0.0311096	1
ENSG00000225614	ZNF469	27.1933	0.272947	0.126706	0.0312265	1
ENSG00000163106	HPGDS	4.33799	-0.764285	0.354851	0.0312542	1
ENSG00000116044	NFE2L2	1115.65	-0.115463	0.0536254	0.0313074	1
ENSG00000149547	EI24	112.857	0.179675	0.0834544	0.0313211	1
ENSG00000169019	COMMD8	92.7042	-0.30135	0.139985	0.0313396	1
ENSG00000139193	CD27	100.863	0.243804	0.113366	0.0315079	1
ENSG00000163535	SGO2	46.7081	-0.35874	0.166827	0.0315259	1
ENSG00000135362	PRR5L	362.259	0.184477	0.0857971	0.0315429	1
ENSG00000186638	KIF24	106.774	-0.193314	0.0899074	0.0315441	1
ENSG00000139899	CBLN3	4.34283	-0.854989	0.397833	0.0316254	1
ENSG00000112299	VNN1	681.656	-0.287783	0.13391	0.0316285	1
ENSG00000267040	AC027097.1	71.2645	-0.212718	0.0989924	0.0316473	1
ENSG00000162517	PEF1	333.371	0.113691	0.0529237	0.0316968	1
ENSG00000115073	ACTR1B	321.097	0.093523	0.0435438	0.0317301	1
ENSG00000169813	HNRNPF	1881.54	0.141234	0.065759	0.031734	1
ENSG00000236525	AC007278.2	75.5314	-0.383774	0.178695	0.0317411	1
ENSG00000060558	GNA15	204.436	0.19082	0.088866	0.0317713	1
ENSG00000109906	ZBTB16	189.534	-0.419169	0.195238	0.0317959	1
ENSG00000099942	CRKL	1452.44	0.105291	0.0490724	0.0319026	1
ENSG00000211746	TRBV19	20.585	0.421063	0.19626	0.0319181	1
ENSG00000143952	VPS54	422.727	-0.166089	0.0774201	0.0319294	1
ENSG00000211970	IGHV4-61	5.4379	-0.879417	0.410079	0.0319925	1
ENSG00000225230	AC008937.1	1.6874	-1.28957	0.601542	0.0320511	1
ENSG00000279605	AC067930.6	38.0628	0.245643	0.114673	0.0321834	1
ENSG00000136807	CDK9	262.783	0.164749	0.0769112	0.0321878	1
ENSG00000126787	DLGAP5	37.6974	-0.424816	0.198334	0.0321998	1
ENSG00000182578	CSF1R	328.911	0.281804	0.131568	0.0322021	1
ENSG00000132964	CDK8	131.632	-0.255409	0.119263	0.0322282	1
ENSG00000179950	PUF60	430.774	0.14312	0.0668619	0.0323118	1
ENSG00000255203	OR7E2P	3.1927	1.16436	0.54398	0.0323186	1
ENSG00000181555	SETD2	1545.86	-0.138401	0.0646921	0.0324054	1
ENSG00000260805	AC092803.2	7.24965	0.588233	0.274957	0.0324066	1
ENSG00000197562	RAB40C	98.5901	0.226495	0.105871	0.0324069	1
ENSG00000211699	TRGV3	35.5016	0.225005	0.10518	0.0324165	1
ENSG00000138785	INTS12	79.1828	-0.174101	0.0814092	0.0324687	1
ENSG00000085231	AK6	19.9697	-0.407629	0.190667	0.0325237	1
ENSG00000271119	AC026412.3	6.64206	-0.561867	0.262906	0.0325866	1
ENSG00000185842	DNAH14	73.5212	-0.411077	0.192414	0.0326454	1
ENSG00000211638	IGLV8-61	8.46932	-0.859142	0.402172	0.0326588	1
ENSG00000214837	LINC01347	7.92558	0.634185	0.296972	0.0327197	1
ENSG00000103510	KAT8	448.174	0.136497	0.0639465	0.0327982	1
ENSG00000134755	DSC2	872.865	-0.209659	0.0982314	0.0328149	1
ENSG00000196345	ZKSCAN7	61.71	-0.209702	0.0982542	0.03282	1
ENSG00000177058	SLC38A9	241.029	-0.203778	0.095488	0.0328371	1
ENSG00000172748	ZNF596	25.0158	-0.309731	0.145221	0.0329386	1
ENSG00000130595	TNNT3	11.5029	-0.456427	0.214029	0.0329618	1
ENSG00000138434	ITPRID2	1596.67	-0.145267	0.068131	0.0329931	1
ENSG00000137804	NUSAP1	168.056	-0.304199	0.142726	0.0330601	1
ENSG00000277369	AC010654.1	29.5269	0.291048	0.136563	0.0330699	1
ENSG00000134824	FADS2	47.5424	0.35511	0.166632	0.0330812	1
ENSG00000274211	SOCS7	135.874	-0.246963	0.115901	0.0331041	1
ENSG00000109618	SEPSECS	279.025	-0.239167	0.112269	0.0331466	1
ENSG00000152700	SAR1B	359.594	-0.170133	0.0799058	0.0332398	1
ENSG00000174695	TMEM167A	1035.1	-0.23477	0.110264	0.0332404	1
ENSG00000162910	MRPL55	110.807	0.211219	0.0992262	0.0332821	1
ENSG00000157911	PEX10	53.2429	0.194305	0.0912848	0.0332912	1
ENSG00000148832	PAOX	35.8745	0.246059	0.11563	0.0333388	1
ENSG00000243364	EFNA4	32.6734	0.272241	0.127939	0.0333457	1
ENSG00000177932	ZNF354C	116.094	-0.225061	0.105781	0.0333684	1
ENSG00000105254	TBCB	326.005	0.15356	0.0721776	0.0333762	1
ENSG00000213066	FGFR1OP	270.066	-0.13074	0.0614744	0.0334417	1
ENSG00000163221	S100A12	1319.75	-0.325038	0.152867	0.0334797	1
ENSG00000153936	HS2ST1	332.106	-0.15243	0.0717031	0.0335158	1
ENSG00000128872	TMOD2	1221.85	-0.146172	0.0687735	0.0335521	1
ENSG00000143878	RHOB	1057.19	0.193795	0.0912494	0.0336874	1
ENSG00000181284	TMEM102	98.1177	0.182432	0.0859168	0.0337245	1
ENSG00000182481	KPNA2	42.6564	-0.373304	0.175824	0.0337399	1
ENSG00000232818	RPS2P32	9.4676	-0.508198	0.239422	0.0337872	1
ENSG00000114648	KLHL18	300.34	0.193655	0.0912587	0.033834	1
ENSG00000053254	FOXN3	1308.48	0.151176	0.0712665	0.0338983	1
ENSG00000159723	AGRP	2.64261	0.886076	0.417769	0.0339243	1
ENSG00000112237	CCNC	265.912	-0.2204	0.103941	0.0339698	1
ENSG00000267339	LINC00906	10.7433	-0.781846	0.369011	0.0341104	1
ENSG00000123975	CKS2	17.9515	-0.38232	0.180517	0.0341824	1
ENSG00000131473	ACLY	761.951	0.122699	0.0579494	0.0342305	1
ENSG00000179921	GPBAR1	56.5677	0.275936	0.130336	0.0342505	1
ENSG00000140521	POLG	698.907	0.12345	0.0583109	0.0342507	1
ENSG00000083535	PIBF1	235.289	-0.234161	0.11061	0.0342598	1
ENSG00000163795	ZNF513	97.5477	0.173223	0.0818342	0.0342805	1
ENSG00000228079	AC012368.2	7.13682	-0.616573	0.291282	0.0342808	1
ENSG00000028137	TNFRSF1B	2797.34	0.167315	0.0790582	0.034315	1
ENSG00000235245	AL360181.2	5.55454	0.684567	0.323476	0.0343209	1
ENSG00000168594	ADAM29	2.04178	0.945089	0.446601	0.0343294	1
ENSG00000242318	AC058823.1	4.15576	0.730147	0.345509	0.0345792	1
ENSG00000126016	AMOT	22.5732	0.364721	0.172672	0.0346678	1
ENSG00000211710	TRBV4-1	13.0474	0.430499	0.203847	0.0346973	1
ENSG00000172780	RAB43	415.199	0.204546	0.0968698	0.0347243	1
ENSG00000205846	CLEC6A	37.403	-0.335702	0.158997	0.0347406	1
ENSG00000236829	Z97634.1	7.34586	-0.704927	0.333881	0.0347454	1
ENSG00000106415	GLCCI1	244.199	-0.21625	0.102456	0.0348013	1
ENSG00000263823	AC009831.1	20.7954	0.362249	0.171639	0.0348125	1
ENSG00000116703	PDC	3.18831	-0.777973	0.368716	0.0348627	1
ENSG00000163029	SMC6	322.755	-0.194954	0.0924044	0.0348765	1
ENSG00000261656	BEAN1-AS1	4.24344	0.65629	0.311192	0.034948	1
ENSG00000145491	ROPN1L	140.654	-0.197951	0.0938653	0.0349549	1
ENSG00000259453	AC087286.4	38.3334	-0.298205	0.141409	0.0349605	1
ENSG00000160185	UBASH3A	166.395	0.201892	0.0958302	0.0351379	1
ENSG00000223776	LGALS8-AS1	10.448	-0.439593	0.208672	0.0351502	1
ENSG00000230894	AL133284.1	11.5991	0.578929	0.275021	0.0352881	1
ENSG00000187796	CARD9	191.686	0.23122	0.109864	0.0353259	1
ENSG00000134812	GIF	9.31759	-0.668193	0.317497	0.0353294	1
ENSG00000167695	FAM57A	13.5463	-0.446254	0.212068	0.0353528	1
ENSG00000157637	SLC38A10	640.068	0.195215	0.0927956	0.0354041	1
ENSG00000054967	RELT	1027.46	0.135761	0.0645403	0.0354218	1
ENSG00000243313	RN7SL285P	2.84122	0.996839	0.473909	0.0354274	1
ENSG00000246985	SOCS2-AS1	7.11221	0.561757	0.267175	0.0355025	1
ENSG00000072958	AP1M1	355.131	0.156413	0.0743973	0.0355176	1
ENSG00000119392	GLE1	469.903	0.119201	0.056706	0.0355449	1
ENSG00000250486	FAM218A	9.0213	-0.418069	0.198898	0.0355595	1
ENSG00000237972	TUBG1P	5.08119	-0.815817	0.38819	0.0355889	1
ENSG00000178502	KLHL11	135.327	0.143714	0.0683849	0.0355929	1
ENSG00000185838	GNB1L	40.3351	0.30334	0.14438	0.0356422	1
ENSG00000279322	AL035252.4	2.24364	-1.54286	0.73436	0.0356448	1
ENSG00000130052	STARD8	56.9305	0.223664	0.106461	0.0356496	1
ENSG00000226259	GTF2H2B	66.7445	-0.404118	0.192379	0.0356733	1
ENSG00000211943	IGHV3-15	9.463	-0.640633	0.305066	0.0357302	1
ENSG00000248593	DSTNP2	10.216	0.418149	0.199134	0.0357435	1
ENSG00000259228	HNRNPA1P62	3.49246	0.913683	0.435435	0.0358765	1
ENSG00000285991	AL355312.5	10.191	-0.585566	0.279105	0.0359038	1
ENSG00000204590	GNL1	202.124	0.194576	0.0927615	0.0359407	1
ENSG00000248863	AC097376.1	22.1674	-0.293778	0.140058	0.0359452	1
ENSG00000106330	MOSPD3	8.18714	0.530454	0.252941	0.0359809	1
ENSG00000277277	FAM243B	4.09613	-0.977843	0.466569	0.0360986	1
ENSG00000283061	AC215522.3	17.2544	-0.404994	0.193257	0.036115	1
ENSG00000156299	TIAM1	487.437	0.239039	0.114084	0.0361457	1
ENSG00000118412	CASP8AP2	587.022	-0.174926	0.0834932	0.0361629	1
ENSG00000120662	MTRF1	112.641	-0.215054	0.102705	0.0362689	1
ENSG00000175063	UBE2C	11.1701	-0.421703	0.201406	0.0362786	1
ENSG00000237254	TRBV30	10.0834	0.465028	0.222175	0.0363428	1
ENSG00000185291	IL3RA	49.805	0.23627	0.112949	0.0364539	1
ENSG00000211598	IGKV4-1	68.3941	-0.320971	0.153441	0.0364542	1
ENSG00000260948	AL390195.2	11.8602	0.434156	0.207556	0.0364602	1
ENSG00000198106	AC025279.1	34.6694	-0.406055	0.194134	0.0364726	1
ENSG00000182586	LINC00334	3.8607	-0.806048	0.385382	0.0364784	1
ENSG00000137814	HAUS2	171.581	-0.18609	0.0890034	0.036544	1
ENSG00000225213	AC073367.1	2.59456	-0.827351	0.395998	0.0366823	1
ENSG00000148143	ZNF462	13.5353	-0.727306	0.348125	0.0366888	1
ENSG00000148356	LRSAM1	117.332	0.193724	0.0927385	0.036714	1
ENSG00000218857	AL137222.1	4.04942	0.78508	0.375978	0.0367887	1
ENSG00000213741	RPS29	853.329	-0.245647	0.117651	0.0368043	1
ENSG00000279641	AC120057.3	13.5243	0.462723	0.221648	0.0368292	1
ENSG00000196943	NOP9	323.002	0.152599	0.0731578	0.0369893	1
ENSG00000204072	ARMCX7P	6.4214	-1.19076	0.570882	0.0369944	1
ENSG00000153721	CNKSR3	7.515	0.898679	0.430974	0.0370488	1
ENSG00000162104	ADCY9	102.811	0.307476	0.147455	0.037049	1
ENSG00000280129	AL132780.5	12.9313	-0.507627	0.243546	0.0371312	1
ENSG00000271424	AL157791.2	10.9962	0.541372	0.259785	0.0371674	1
ENSG00000125772	GPCPD1	3466.04	-0.165235	0.079306	0.0372048	1
ENSG00000099953	MMP11	7.12813	0.779763	0.374486	0.0373222	1
ENSG00000204574	ABCF1	190.314	0.187751	0.0901775	0.037341	1
ENSG00000184983	NDUFA6	139.768	-0.202493	0.0972641	0.0373532	1
ENSG00000053108	FSTL4	4.36762	0.799749	0.384171	0.0373651	1
ENSG00000185896	LAMP1	777.477	0.194716	0.0935354	0.0373666	1
ENSG00000065328	MCM10	17.3585	-0.512425	0.246168	0.0373786	1
ENSG00000114902	SPCS1	133.641	-0.200672	0.0964073	0.0373879	1
ENSG00000242992	FTH1P4	4.62726	-0.975186	0.468728	0.03748	1
ENSG00000213139	CRYGS	36.2385	-0.189028	0.0908689	0.0375043	1
ENSG00000010270	STARD3NL	319.542	-0.170031	0.0817669	0.0375748	1
ENSG00000227474	RPL6P24	11.8666	0.431402	0.207466	0.0375812	1
ENSG00000196415	PRTN3	5.63762	-1.09977	0.528892	0.0375819	1
ENSG00000124228	DDX27	256.017	0.147384	0.0709608	0.037804	1
ENSG00000164050	PLXNB1	7.97817	0.75291	0.362556	0.0378316	1
ENSG00000185716	MOSMO	175.27	-0.222098	0.106984	0.0378943	1
ENSG00000198890	PRMT6	104.265	0.18113	0.0872782	0.0379567	1
ENSG00000176444	CLK2	219.021	0.137793	0.0664028	0.0379759	1
ENSG00000120659	TNFSF11	2.60792	-0.883284	0.425661	0.0379783	1
ENSG00000117400	MPL	6.66692	0.81796	0.394439	0.0381041	1
ENSG00000133067	LGR6	13.3282	0.685667	0.330683	0.0381271	1
ENSG00000171202	TMEM126A	38.4843	-0.286226	0.138048	0.0381365	1
ENSG00000068724	TTC7A	384.179	0.191272	0.0923132	0.0382662	1
ENSG00000232702	AL158050.1	3.79684	0.750126	0.362034	0.0382677	1
ENSG00000233382	NKAPP1	43.8613	0.307363	0.148343	0.038268	1
ENSG00000133818	RRAS2	98.5942	-0.189998	0.0917334	0.0383404	1
ENSG00000198231	DDX42	669.305	-0.120916	0.0583883	0.0383683	1
ENSG00000123395	ATG101	133.746	0.200216	0.0966926	0.0383921	1
ENSG00000102384	CENPI	51.1596	-0.317657	0.15345	0.0384434	1
ENSG00000151553	FAM160B1	1058.01	-0.149207	0.0721169	0.0385492	1
ENSG00000108559	NUP88	199.974	-0.214032	0.103451	0.0385531	1
ENSG00000180008	SOCS4	483.237	-0.192185	0.092912	0.0385966	1
ENSG00000130958	SLC35D2	117.783	0.166668	0.0806036	0.0386631	1
ENSG00000254454	RCC2P6	3.61648	0.875901	0.423604	0.0386648	1
ENSG00000134851	TMEM165	677.714	-0.12967	0.0627161	0.0386805	1
ENSG00000141569	TRIM65	119.232	0.189369	0.0916501	0.0388079	1
ENSG00000159228	CBR1	196.074	0.17922	0.0867472	0.0388279	1
ENSG00000116539	ASH1L	1736.7	-0.081504	0.0394509	0.0388324	1
ENSG00000138780	GSTCD	55.7918	0.26869	0.130118	0.0389267	1
ENSG00000110435	PDHX	122.828	-0.215069	0.104153	0.0389287	1
ENSG00000242114	MTFP1	44.8713	0.243578	0.118	0.0389969	1
ENSG00000188536	HBA2	11265.4	-0.66593	0.322612	0.0390001	1
ENSG00000164751	PEX2	365.641	-0.206504	0.100047	0.0390112	1
ENSG00000113407	TARS	487.037	-0.167075	0.0809534	0.0390329	1
ENSG00000100060	MFNG	274.356	0.167761	0.0813297	0.0391381	1
ENSG00000143771	CNIH4	442.17	-0.190195	0.0922365	0.0392042	1
ENSG00000224672	RPL17P10	2.01264	-1.7913	0.868714	0.0392063	1
ENSG00000206177	HBM	181.627	-0.327253	0.158817	0.0393447	1
ENSG00000243224	AC006252.1	5.39002	-0.576376	0.279737	0.0393584	1
ENSG00000268734	AC245128.3	41.6056	-0.3269	0.158663	0.0393658	1
ENSG00000077454	LRCH4	662.936	0.164605	0.0798985	0.0393812	1
ENSG00000278991	AC090181.3	14.8365	-0.30345	0.147333	0.039435	1
ENSG00000172322	CLEC12A	2386.39	-0.201817	0.0979876	0.0394354	1
ENSG00000196689	TRPV1	23.1425	0.452482	0.219696	0.039439	1
ENSG00000137078	SIT1	226.76	0.162041	0.0786912	0.0394746	1
ENSG00000165689	ENTR1	102.139	0.222916	0.108261	0.0394887	1
ENSG00000169288	MRPL1	39.2629	-0.312367	0.151713	0.0395	1
ENSG00000237550	RPL9P9	444.028	-0.293042	0.142348	0.039529	1
ENSG00000227500	SCAMP4	27.459	0.462575	0.224786	0.0396047	1
ENSG00000119681	LTBP2	129.632	-0.237827	0.115616	0.0396823	1
ENSG00000176148	TCP11L1	126.431	-0.151648	0.0737314	0.0397096	1
ENSG00000168297	PXK	424.691	-0.160124	0.0778628	0.0397358	1
ENSG00000258813	AL442663.3	3.46477	0.788947	0.383652	0.0397426	1
ENSG00000173812	EIF1	1451.15	-0.228396	0.111102	0.0398087	1
ENSG00000284952	AC104472.3	9.51795	-0.890688	0.433511	0.0399187	1
ENSG00000136603	SKIL	562.602	-0.145043	0.0705966	0.0399249	1
ENSG00000197956	S100A6	1568	-0.149373	0.0727142	0.0399524	1
ENSG00000006534	ALDH3B1	267.89	0.158937	0.0773758	0.0399673	1
ENSG00000181830	SLC35C1	58.8325	0.266381	0.129717	0.0400188	1
ENSG00000043143	JADE2	535.836	0.173196	0.0843484	0.0400393	1
ENSG00000185261	KIAA0825	531.615	-0.211937	0.103222	0.0400513	1
ENSG00000100425	BRD1	320.191	0.224096	0.109179	0.0401161	1
ENSG00000206172	HBA1	4697.15	-0.693078	0.337701	0.0401361	1
ENSG00000176681	LRRC37A	122.546	-0.231343	0.112733	0.0401565	1
ENSG00000177096	PHETA2	35.1828	0.255103	0.124333	0.0401923	1
ENSG00000157191	NECAP2	730.14	0.088342	0.0430613	0.0402145	1
ENSG00000259863	SH3RF3-AS1	5.85844	0.567508	0.276859	0.0403829	1
ENSG00000074803	SLC12A1	320.99	-0.400999	0.195649	0.0404055	1
ENSG00000156136	DCK	699.07	-0.176563	0.0861652	0.0404496	1
ENSG00000196081	ZNF724	26.5631	0.35995	0.175685	0.0404776	1
ENSG00000100744	GSKIP	228.314	-0.259692	0.126806	0.0405645	1
ENSG00000136021	SCYL2	1094.59	-0.141006	0.0688679	0.04061	1
ENSG00000130768	SMPDL3B	6.62108	-0.660111	0.322444	0.040637	1
ENSG00000185839	AL035411.1	3.34653	0.679958	0.332162	0.0406513	1
ENSG00000165660	ABRAXAS2	84.7598	-0.195511	0.0955273	0.0406923	1
ENSG00000092470	WDR76	88.9567	-0.256555	0.125405	0.040775	1
ENSG00000177675	CD163L1	8.92914	-0.823495	0.402671	0.0408471	1
ENSG00000220804	LINC01881	18.6195	-0.378293	0.184995	0.0408662	1
ENSG00000106399	RPA3	74.9104	-0.271218	0.132633	0.040867	1
ENSG00000229980	TOB1-AS1	12.1793	0.462804	0.22637	0.0409082	1
ENSG00000241351	IGKV3-11	48.1533	-0.376606	0.184258	0.0409633	1
ENSG00000169499	PLEKHA2	850.111	-0.133776	0.0654648	0.0410047	1
ENSG00000214776	AC092821.1	27.0738	0.400679	0.196086	0.0410142	1
ENSG00000137996	RTCA	213.486	-0.159361	0.0780177	0.0410889	1
ENSG00000277481	PKD1L3	30.1843	-0.456782	0.223676	0.0411354	1
ENSG00000118579	MED28	1429.25	0.187214	0.0917098	0.0412141	1
ENSG00000134470	IL15RA	59.5503	0.215388	0.105518	0.0412263	1
ENSG00000181135	ZNF707	84.5784	0.266046	0.130438	0.0413862	1
ENSG00000161671	EMC10	288.341	0.138272	0.0677983	0.0414038	1
ENSG00000159433	STARD9	171.27	-0.242662	0.119042	0.0415035	1
ENSG00000183347	GBP6	45.8028	-0.316731	0.155423	0.0415638	1
ENSG00000134262	AP4B1	263.843	0.12913	0.0633668	0.0415688	1
ENSG00000132906	CASP9	147.188	0.173622	0.0852751	0.0417483	1
ENSG00000165140	FBP1	86.8731	0.206036	0.101228	0.0418142	1
ENSG00000244437	IGKV3-15	36.6736	-0.487895	0.239725	0.0418277	1
ENSG00000236086	HMGN2P28	3.75978	0.662124	0.325647	0.042027	1
ENSG00000105371	ICAM4	48.0197	0.272709	0.13418	0.0421128	1
ENSG00000273703	HIST1H2BM	31.372	-0.361233	0.17781	0.0421969	1
ENSG00000122741	DCAF10	626.109	-0.168639	0.083022	0.0422294	1
ENSG00000139641	ESYT1	849.715	0.1707	0.0840437	0.0422464	1
ENSG00000165837	ERICH6B	4.98617	0.883837	0.435413	0.0423689	1
ENSG00000099622	CIRBP	1491.26	0.137843	0.0679148	0.0423924	1
ENSG00000110076	NRXN2	2.54457	1.5407	0.759121	0.0423992	1
ENSG00000170445	HARS	298.389	0.132161	0.0651271	0.0424305	1
ENSG00000004777	ARHGAP33	9.35776	-0.796476	0.392541	0.0424557	1
ENSG00000147687	TATDN1	35.8629	-0.252814	0.124604	0.0424637	1
ENSG00000151612	ZNF827	50.7794	-0.461395	0.227407	0.0424646	1
ENSG00000196312	MFSD14C	343.147	0.164576	0.0811193	0.0424769	1
ENSG00000176105	YES1	68.9569	-0.291274	0.143611	0.0425386	1
ENSG00000269904	MAP2K4P1	4.96779	0.545714	0.269062	0.042539	1
ENSG00000170448	NFXL1	280.928	-0.201605	0.0994132	0.0425653	1
ENSG00000177311	ZBTB38	953.943	0.0990709	0.0488756	0.0426622	1
ENSG00000174276	ZNHIT2	49.4646	0.255612	0.126104	0.0426627	1
ENSG00000244575	IGKV1-27	11.3798	-0.687416	0.339258	0.0427409	1
ENSG00000267121	AC008105.3	319.828	-0.150091	0.0740952	0.0428012	1
ENSG00000130810	PPAN	93.7707	0.217392	0.107326	0.0428128	1
ENSG00000270149	AL591806.3	61.819	-0.538647	0.266235	0.0430519	1
ENSG00000280953	LINC01163	3.02057	0.828232	0.40945	0.0430948	1
ENSG00000134955	SLC37A2	188.288	0.237988	0.117689	0.0431581	1
ENSG00000267234	AC092067.1	5.55762	-0.666726	0.329726	0.0431698	1
ENSG00000264538	SUZ12P1	66.0163	-0.211647	0.104676	0.0431838	1
ENSG00000187231	SESTD1	382.719	-0.173983	0.0860532	0.0431966	1
ENSG00000006757	PNPLA4	26.0034	0.37669	0.186337	0.0432228	1
ENSG00000118985	ELL2	223.849	-0.247078	0.12225	0.043271	1
ENSG00000104660	LEPROTL1	845.835	0.142262	0.0703906	0.0432752	1
ENSG00000169727	GPS1	218.082	0.142806	0.070667	0.0432967	1
ENSG00000211933	IGHV6-1	3.48894	-0.952743	0.471474	0.0433029	1
ENSG00000136237	RAPGEF5	10.6375	-0.727364	0.359951	0.0433078	1
ENSG00000163597	SNHG16	465.376	0.0945347	0.0467911	0.0433463	1
ENSG00000230006	ANKRD36BP2	570.477	-0.316286	0.156639	0.0434666	1
ENSG00000238000	AC116347.1	5.62872	-0.620651	0.307429	0.0435037	1
ENSG00000148158	SNX30	639.151	0.120166	0.0595329	0.0435403	1
ENSG00000100902	PSMA6	367.209	-0.18514	0.0917368	0.0435746	1
ENSG00000147535	PLPP5	116.22	-0.20448	0.101359	0.0436554	1
ENSG00000237513	AC007384.1	8.76898	0.466854	0.231425	0.0436642	1
ENSG00000239857	GET4	209.119	0.14627	0.0725183	0.0436951	1
ENSG00000163568	AIM2	222.874	-0.267937	0.132896	0.0437853	1
ENSG00000079785	DDX1	195.817	-0.168939	0.0838098	0.0438274	1
ENSG00000273523	AL139082.1	2.3135	-0.862068	0.427702	0.043844	1
ENSG00000143546	S100A8	6949.84	-0.348983	0.17316	0.0438648	1
ENSG00000211592	IGKC	1242.08	-0.25001	0.124067	0.0438929	1
ENSG00000092203	TOX4	716.167	0.165591	0.0821828	0.0439139	1
ENSG00000169598	DFFB	97.3456	0.189042	0.0938344	0.0439427	1
ENSG00000168758	SEMA4C	91.4722	0.198236	0.0984016	0.0439504	1
ENSG00000243156	MICAL3	185.234	-0.224201	0.11131	0.0439877	1
ENSG00000136295	TTYH3	121.669	0.355903	0.176701	0.0439931	1
ENSG00000136122	BORA	69.929	-0.226462	0.112506	0.0441271	1
ENSG00000160633	SAFB	614.747	0.128223	0.0637354	0.0442414	1
ENSG00000233930	KRTAP5-AS1	2.79617	1.03138	0.512692	0.0442517	1
ENSG00000181045	SLC26A11	54.7017	0.239156	0.118911	0.0443032	1
ENSG00000124532	MRS2	149.416	-0.152652	0.0759015	0.0443051	1
ENSG00000173200	PARP15	371.307	-0.186534	0.092774	0.0443647	1
ENSG00000108961	RANGRF	64.8985	0.207054	0.102997	0.044401	1
ENSG00000140943	MBTPS1	791.068	0.108391	0.0539489	0.0445212	1
ENSG00000167716	WDR81	340.943	0.178306	0.0887498	0.0445284	1
ENSG00000226608	FTLP3	12.5255	-0.336841	0.167665	0.0445356	1
ENSG00000196747	HIST1H2AI	205.418	-0.231971	0.115481	0.0445645	1
ENSG00000139734	DIAPH3	21.4174	-0.566585	0.282082	0.0445812	1
ENSG00000179256	SMCO3	7.23509	-0.501912	0.249991	0.0446729	1
ENSG00000233093	LINC00892	12.9429	0.479836	0.238996	0.0446738	1
ENSG00000171428	NAT1	87.7461	-0.207676	0.103449	0.0446955	1
ENSG00000145740	SLC30A5	412.236	0.176287	0.0878218	0.0447146	1
ENSG00000256667	KLRA1P	43.771	-0.244849	0.122089	0.0449096	1
ENSG00000277581	AL023803.3	2.47129	-1.01992	0.508577	0.0449153	1
ENSG00000223914	LINC02471	113.545	-0.269573	0.134421	0.0449172	1
ENSG00000163378	EOGT	67.001	-0.214662	0.107065	0.0449663	1
ENSG00000105223	PLD3	215.182	0.247617	0.123508	0.0449773	1
ENSG00000106299	WASL	149.135	-0.182649	0.0911061	0.0449855	1
ENSG00000116489	CAPZA1	2763.5	-0.165	0.0823053	0.0449924	1
ENSG00000065883	CDK13	1706.43	-0.0890153	0.0444268	0.0451086	1
ENSG00000225402	AC010878.1	16.7126	-0.352215	0.175876	0.0452164	1
ENSG00000239257	RPL23AP1	48.124	-0.282435	0.141033	0.0452182	1
ENSG00000124091	GCNT7	42.7621	-0.300927	0.150268	0.0452206	1
ENSG00000243290	IGKV1-12	18.7726	-0.701997	0.350555	0.0452276	1
ENSG00000197980	LEKR1	6.87978	-0.648623	0.323922	0.0452411	1
ENSG00000126217	MCF2L	34.6882	0.312634	0.156133	0.0452458	1
ENSG00000198888	MT-ND1	37.6858	0.291326	0.145506	0.0452682	1
ENSG00000178965	ERICH3	3.16415	-0.720257	0.359751	0.0452743	1
ENSG00000267296	CEBPA-DT	17.8215	0.376277	0.187982	0.0453212	1
ENSG00000117399	CDC20	10.739	-0.583955	0.291781	0.045355	1
ENSG00000172878	METAP1D	19.7849	-0.420491	0.210109	0.0453604	1
ENSG00000166527	CLEC4D	462.52	-0.327951	0.163883	0.0453786	1
ENSG00000071242	RPS6KA2	50.1213	-0.327929	0.163891	0.0454038	1
ENSG00000267757	EML2-AS1	3.6746	0.708886	0.354306	0.0454165	1
ENSG00000174482	LINGO2	5.36467	-0.931855	0.465904	0.0454894	1
ENSG00000223773	CD99P1	60.6266	-0.286879	0.143445	0.0455085	1
ENSG00000185480	PARPBP	48.2385	-0.309802	0.154924	0.045532	1
ENSG00000100664	EIF5	2039.08	-0.17229	0.0861669	0.0455555	1
ENSG00000279072	AC118758.3	3.38407	0.886489	0.443394	0.0455731	1
ENSG00000169100	SLC25A6	708.646	0.105973	0.0530063	0.0455806	1
ENSG00000153283	CD96	671.217	0.138061	0.0690827	0.0456633	1
ENSG00000041988	THAP3	96.9227	0.183063	0.0916141	0.045696	1
ENSG00000155307	SAMSN1	784.96	-0.2615	0.130886	0.045725	1
ENSG00000140455	USP3	1540.93	-0.129112	0.0646253	0.0457328	1
ENSG00000253953	PCDHGB4	6.4576	0.618046	0.309498	0.0458328	1
ENSG00000133740	E2F5	117.366	-0.227154	0.113794	0.0459145	1
ENSG00000088881	EBF4	4.36678	1.16262	0.582677	0.0460092	1
ENSG00000271437	AL356423.1	4.07861	0.83732	0.419737	0.0460572	1
ENSG00000100711	ZFYVE21	158.742	0.158939	0.0796751	0.0460608	1
ENSG00000134627	PIWIL4	67.1383	-0.284777	0.142791	0.0461119	1
ENSG00000170571	EMB	2762.66	-0.171541	0.0860262	0.0461465	1
ENSG00000265451	AC012447.1	1.70137	1.04251	0.522869	0.0461712	1
ENSG00000240925	RPS20P31	14.653	-0.614167	0.30804	0.0461754	1
ENSG00000269696	AC005498.3	7.64963	0.519039	0.260353	0.0461961	1
ENSG00000249437	NAIP	3253.32	-0.175984	0.0882968	0.0462511	1
ENSG00000224660	SH3BP5-AS1	404.543	-0.13227	0.066383	0.0463135	1
ENSG00000105963	ADAP1	415.645	0.146072	0.073316	0.0463321	1
ENSG00000222489	SNORA79B	6.27296	-0.663914	0.33324	0.0463379	1
ENSG00000136286	MYO1G	1793.61	0.118143	0.0593207	0.046415	1
ENSG00000261840	AC093249.6	14.669	0.343072	0.172308	0.0464771	1
ENSG00000099326	MZF1	127.435	0.217602	0.109309	0.046514	1
ENSG00000254177	AC079209.2	6.282	-0.493759	0.248051	0.0465298	1
ENSG00000077984	CST7	244.174	-0.228442	0.114769	0.0465407	1
ENSG00000236576	AC241520.1	20.1766	-0.323487	0.162528	0.0465525	1
ENSG00000070018	LRP6	47.3115	0.422058	0.212076	0.0465769	1
ENSG00000184613	NELL2	593.38	0.185257	0.0931068	0.0466217	1
ENSG00000263766	AC025682.1	18.8962	-0.42801	0.215135	0.0466461	1
ENSG00000177868	SVBP	89.503	-0.227641	0.114422	0.0466476	1
ENSG00000241244	IGKV1D-16	2.58765	-1.16966	0.58795	0.0466586	1
ENSG00000109743	BST1	881.249	-0.182607	0.0917912	0.0466598	1
ENSG00000249502	AC006160.1	4.69638	0.693135	0.348419	0.0466604	1
ENSG00000090971	NAT14	5.12663	0.84028	0.422591	0.0467672	1
ENSG00000231822	AC019097.1	2.04046	-1.04164	0.524033	0.0468399	1
ENSG00000104936	DMPK	20.3679	0.482995	0.243007	0.0468588	1
ENSG00000101574	METTL4	311.607	-0.185874	0.0935262	0.0468778	1
ENSG00000013619	MAMLD1	12.0239	-0.622039	0.313139	0.0469819	1
ENSG00000188042	ARL4C	952.047	0.105885	0.0533124	0.0470202	1
ENSG00000082781	ITGB5	203.866	0.275031	0.138489	0.0470395	1
ENSG00000198873	GRK5	283.996	0.134991	0.0680054	0.0471435	1
ENSG00000119048	UBE2B	651.664	-0.221273	0.111497	0.047193	1
ENSG00000138160	KIF11	69.8646	-0.272112	0.137126	0.0472123	1
ENSG00000157227	MMP14	12.7404	0.527276	0.265717	0.047217	1
ENSG00000166987	MBD6	104.441	-0.376499	0.189746	0.0472311	1
ENSG00000171860	C3AR1	160.207	-0.163161	0.0822591	0.0473113	1
ENSG00000278875	AC025809.2	3.79664	0.7827	0.394624	0.0473223	1
ENSG00000283063	TRBV6-2	7.47459	0.519239	0.261867	0.0473857	1
ENSG00000236114	AL450326.2	2.80993	-0.761922	0.384261	0.0473871	1
ENSG00000205352	PRR13	247.908	-0.253462	0.127831	0.0473909	1
ENSG00000108010	GLRX3	187.36	0.164306	0.0828879	0.0474492	1
ENSG00000008282	SYPL1	180.003	-0.173786	0.0876977	0.047518	1
ENSG00000158526	TSR2	67.6187	0.21716	0.109616	0.0475794	1
ENSG00000270550	IGHV3-30	25.0062	-0.46775	0.236111	0.0475843	1
ENSG00000267506	AC021683.2	3.85629	-0.893448	0.451063	0.047618	1
ENSG00000170468	RIOX1	131.406	0.141536	0.07146	0.0476321	1
ENSG00000255801	AC092746.1	30.0074	-0.443057	0.223695	0.0476329	1
ENSG00000280159	AC016583.1	13.8013	-0.371217	0.187441	0.0476537	1
ENSG00000271711	AC069236.1	9.49341	-0.398071	0.201062	0.0477218	1
ENSG00000008952	SEC62	1602.65	-0.195426	0.0987558	0.047829	1
ENSG00000102302	FGD1	10.12	0.472469	0.238839	0.0479071	1
ENSG00000168872	DDX19A	201.257	0.166798	0.0843714	0.0480477	1
ENSG00000196565	HBG2	71.4023	-1.00793	0.509884	0.0480673	1
ENSG00000141294	LRRC46	9.79786	0.380846	0.192686	0.0480965	1
ENSG00000131725	WDR44	176.13	-0.153479	0.0776595	0.0481207	1
ENSG00000134369	NAV1	55.1374	0.386754	0.195769	0.0482046	1
ENSG00000229358	DPY19L1P1	71.8395	-0.288907	0.146244	0.0482099	1
ENSG00000273768	RF00003	55.9741	-0.908799	0.460063	0.0482248	1
ENSG00000174136	RGMB	63.316	0.250412	0.126814	0.0483097	1
ENSG00000272361	AC005014.2	2.03696	-1.04802	0.530888	0.0483721	1
ENSG00000108669	CYTH1	3152.09	0.0979775	0.0496386	0.0484024	1
ENSG00000232860	SMG7-AS1	6.11221	-0.507431	0.257206	0.0485118	1
ENSG00000204622	HLA-J	4.77963	0.685826	0.347693	0.0485519	1
ENSG00000136710	CCDC115	218.375	0.123	0.0623584	0.0485566	1
ENSG00000197558	SSPO	11.5613	-0.767255	0.389044	0.0485921	1
ENSG00000237984	PTENP1	36.8331	-0.396612	0.201132	0.0486205	1
ENSG00000162711	NLRP3	701.777	0.148505	0.0753316	0.0486837	1
ENSG00000184357	HIST1H1B	323.622	-0.229085	0.116257	0.0487794	1
ENSG00000136279	DBNL	3383.16	0.133962	0.0680119	0.0488746	1
ENSG00000006194	ZNF263	349.932	0.118916	0.0604197	0.049049	1
ENSG00000268750	AC010522.1	17.0253	0.436062	0.221602	0.0490944	1
ENSG00000196968	FUT11	261.548	0.104967	0.0533538	0.0491403	1
ENSG00000103316	CRYM	5.28565	-0.696286	0.354153	0.0492912	1
ENSG00000057468	MSH4	5.38168	-0.6735	0.342609	0.0493222	1
ENSG00000130545	CRB3	3.92062	0.737743	0.375425	0.049404	1
ENSG00000280099	AL603750.1	2.25398	-1.21524	0.61872	0.0495163	1
ENSG00000165688	PMPCA	135.345	0.174262	0.0887357	0.049549	1
ENSG00000166200	COPS2	380.749	-0.231261	0.117766	0.0495602	1
ENSG00000164105	SAP30	151.654	-0.304835	0.155291	0.0496463	1
ENSG00000168032	ENTPD3	7.89123	-0.506137	0.257879	0.0496824	1
ENSG00000142408	CACNG8	4.65591	0.661084	0.33688	0.0497186	1
ENSG00000235437	LINC01278	13.3184	0.504161	0.256946	0.049747	1
ENSG00000198917	SPOUT1	178.774	0.211732	0.107916	0.0497616	1
ENSG00000123374	CDK2	75.6656	-0.248687	0.126766	0.0497882	1
ENSG00000102870	ZNF629	50.7286	0.221892	0.113118	0.0498084	1
ENSG00000127980	PEX1	345.517	-0.150896	0.0769271	0.0498148	1
ENSG00000160326	SLC2A6	157.188	0.258797	0.131936	0.0498166	1
ENSG00000154447	SH3RF1	24.5698	-0.463128	0.236128	0.0498389	1
ENSG00000160685	ZBTB7B	709.762	0.17141	0.0873955	0.0498428	1
ENSG00000138442	WDR12	105.616	-0.30684	0.156468	0.0498744	1
ENSG00000196456	ZNF775	27.5322	0.290799	0.148294	0.0498826	1
ENSG00000131981	LGALS3	809.496	-0.225136	0.114843	0.0499517	1
ENSG00000271828	AC008937.3	11.8129	-0.336275	0.171568	0.0499944	1
ENSG00000155970	MICU3	26.5873	-0.519854	0.26523	0.0499948	1
ENSG00000134215	VAV3	804.641	-0.167848	0.0856429	0.0500123	1
ENSG00000101417	PXMP4	109.211	0.196817	0.100456	0.0500855	1
ENSG00000225900	HSPE1P13	2.88887	-0.809776	0.41337	0.050117	1
ENSG00000163682	RPL9	1576.12	-0.242221	0.123677	0.0501714	1
ENSG00000135318	NT5E	112.032	0.165372	0.0844401	0.0501771	1
ENSG00000040531	CTNS	79.8569	0.235546	0.120302	0.0502355	1
ENSG00000247011	AC005920.1	4.95805	0.669042	0.341707	0.0502369	1
ENSG00000143297	FCRL5	112.308	-0.217454	0.111127	0.0503709	1
ENSG00000132879	FBXO44	59.9954	0.241525	0.123453	0.0504166	1
ENSG00000283064	AL353759.1	17.4211	-0.475169	0.24289	0.0504284	1
ENSG00000226659	AC021028.1	3.11533	1.14757	0.58665	0.0504495	1
ENSG00000277972	CISD3	67.9796	0.259336	0.132588	0.0504709	1
ENSG00000167987	VPS37C	35.5452	0.348776	0.178326	0.0504846	1
ENSG00000148187	MRRF	132.48	-0.14097	0.0720813	0.0504992	1
ENSG00000100206	DMC1	8.88362	-0.730802	0.373732	0.0505339	1
ENSG00000229191	AL358473.1	8.76461	0.484371	0.247825	0.0506438	1
ENSG00000186469	GNG2	783.92	-0.115501	0.0591144	0.0507191	1
ENSG00000197603	CPLANE1	317.465	-0.258516	0.132317	0.0507287	1
ENSG00000229241	PNPT1P1	21.7772	-0.334015	0.171015	0.0508037	1
ENSG00000272175	AL050343.2	2.08704	-0.95145	0.487151	0.050809	1
ENSG00000260979	AC022167.3	23.4311	-0.317414	0.162525	0.0508181	1
ENSG00000177731	FLII	1397.39	0.12346	0.0632251	0.0508545	1
ENSG00000143515	ATP8B2	779.852	0.218766	0.112035	0.0508603	1
ENSG00000248885	AC118465.1	4.43358	-0.606229	0.310467	0.050863	1
ENSG00000227165	WDR11-AS1	19.4356	0.41653	0.213351	0.0509002	1
ENSG00000163938	GNL3	191.559	-0.193713	0.099224	0.0509044	1
ENSG00000238197	PAXBP1-AS1	60.3307	-0.171384	0.0878005	0.0509411	1
ENSG00000124702	KLHDC3	276.954	0.11301	0.0578986	0.0509545	1
ENSG00000119326	CTNNAL1	240.634	-0.303213	0.155347	0.050957	1
ENSG00000169692	AGPAT2	188.893	0.154292	0.0790656	0.0510045	1
ENSG00000228446	AC073052.1	58.9071	-0.19385	0.0994066	0.0511671	1
ENSG00000196329	GIMAP5	1764.84	0.142841	0.0732749	0.051249	1
ENSG00000272269	AL138724.1	43.3319	0.373692	0.191726	0.0512841	1
ENSG00000258136	AC007622.2	18.2088	-0.380647	0.195449	0.051468	1
ENSG00000135643	KCNMB4	10.2847	0.407957	0.209523	0.0515255	1
ENSG00000157315	TMED6	5.52305	-0.651702	0.334731	0.0515415	1
ENSG00000181638	ZFP41	42.4298	0.426421	0.219021	0.0515418	1
ENSG00000085999	RAD54L	4.28435	-0.804388	0.413207	0.0515712	1
ENSG00000100982	PCIF1	155.445	0.200847	0.103187	0.0516022	1
ENSG00000267179	AC008770.2	4.28088	-0.874559	0.449315	0.0516036	1
ENSG00000163520	FBLN2	9.91126	0.697513	0.358369	0.051612	1
ENSG00000055483	USP36	135.602	0.261938	0.134582	0.0516176	1
ENSG00000265478	AC107982.3	7.58065	-0.451094	0.231778	0.051627	1
ENSG00000171813	PWWP2B	87.8036	0.165402	0.0850033	0.0516751	1
ENSG00000271662	AC233280.2	3.51551	-1.23315	0.633833	0.0517087	1
ENSG00000102837	OLFM4	569.923	-0.455303	0.23406	0.0517462	1
ENSG00000136842	TMOD1	740.565	-0.262249	0.134818	0.0517495	1
ENSG00000225698	IGHV3-72	1.97053	-1.43641	0.738715	0.0518383	1
ENSG00000167965	MLST8	42.6248	0.217342	0.11185	0.0519959	1
ENSG00000224389	C4B	60.0374	-0.337942	0.173921	0.0520061	1
ENSG00000176510	OR10AC1	6.25915	0.597226	0.307436	0.0520645	1
ENSG00000135124	P2RX4	201.502	0.16484	0.0849309	0.0522734	1
ENSG00000150593	PDCD4	1182.92	0.132164	0.0681217	0.0523661	1
ENSG00000169291	SHE	10.6871	0.485656	0.250332	0.0523743	1
ENSG00000250765	AC138035.2	4.73732	-1.12756	0.581329	0.0524251	1
ENSG00000117632	STMN1	166.555	-0.196085	0.101107	0.0524554	1
ENSG00000184162	NR2C2AP	61.0395	0.165253	0.0852224	0.0524911	1
ENSG00000198586	TLK1	600.989	-0.137029	0.0706745	0.0525161	1
ENSG00000284690	CD300H	30.4281	0.318091	0.164074	0.0525375	1
ENSG00000137100	DCTN3	158.715	0.149856	0.0772979	0.0525394	1
ENSG00000198918	RPL39	887.198	-0.272245	0.140471	0.0526127	1
ENSG00000223865	HLA-DPB1	938.14	0.166208	0.0857643	0.0526276	1
ENSG00000148690	FRA10AC1	145.814	0.202529	0.104544	0.0527141	1
ENSG00000152484	USP12	1444.16	-0.211168	0.109022	0.0527531	1
ENSG00000124562	SNRPC	29.0961	-0.311676	0.160939	0.0527938	1
ENSG00000260261	AC124944.3	39.8528	0.332608	0.171805	0.0528725	1
ENSG00000211964	IGHV3-48	8.0364	-0.584889	0.302396	0.0530908	1
ENSG00000221914	PPP2R2A	431.892	-0.13675	0.0707135	0.0531312	1
ENSG00000161888	SPC24	9.39604	-0.529968	0.274144	0.0532148	1
ENSG00000204316	MRPL38	33.9964	0.370245	0.191534	0.0532302	1
ENSG00000164896	FASTK	176.522	0.157718	0.0815972	0.0532495	1
ENSG00000274021	AC024909.2	153.613	0.196969	0.10192	0.0532867	1
ENSG00000093144	ECHDC1	414.234	-0.1814	0.0939275	0.0534492	1
ENSG00000166171	DPCD	47.2174	-0.320966	0.166194	0.0534497	1
ENSG00000203896	LIME1	278.516	0.161194	0.0834676	0.0534556	1
ENSG00000188611	ASAH2	7.16035	-0.542045	0.280713	0.0534878	1
ENSG00000108551	RASD1	2.76317	0.658517	0.341086	0.0535267	1
ENSG00000169855	ROBO1	6.84571	0.653613	0.338612	0.0535733	1
ENSG00000020426	MNAT1	77.9261	-0.179674	0.0931002	0.0536197	1
ENSG00000184566	AC132216.1	8.04951	-0.694991	0.360252	0.0537083	1
ENSG00000112200	ZNF451	1634.56	-0.174222	0.0903185	0.0537335	1
ENSG00000148737	TCF7L2	74.1163	0.257534	0.133539	0.0537887	1
ENSG00000231259	AC125232.1	89.952	-0.740574	0.384015	0.0537924	1
ENSG00000269397	AC011503.2	3.62997	-0.632063	0.327901	0.053905	1
ENSG00000224563	LPP-AS1	3.2514	-0.655909	0.3403	0.0539246	1
ENSG00000120889	TNFRSF10B	687.727	0.131801	0.0683828	0.0539302	1
ENSG00000124107	SLPI	123.412	-0.327901	0.17018	0.0540058	1
ENSG00000198826	ARHGAP11A	62.9903	-0.255178	0.132451	0.0540315	1
ENSG00000160124	CCDC58	13.3107	-0.331242	0.171961	0.0540709	1
ENSG00000187954	CYHR1	380.192	0.141698	0.0735927	0.0541749	1
ENSG00000168884	TNIP2	283.44	0.142876	0.0742055	0.0541773	1
ENSG00000230869	AGAP10P	5.54448	0.71924	0.373584	0.0541991	1
ENSG00000028310	BRD9	259.205	0.12025	0.0624696	0.0542373	1
ENSG00000134571	MYBPC3	41.9228	-0.238075	0.123682	0.0542414	1
ENSG00000123992	DNPEP	175.295	0.176601	0.0917568	0.0542717	1
ENSG00000112763	BTN2A1	480.5	-0.123117	0.0639738	0.0542927	1
ENSG00000232454	AL138752.1	3.81983	-0.641861	0.333543	0.0543079	1
ENSG00000227507	LTB	986.637	0.154004	0.0800282	0.0543086	1
ENSG00000235618	FAM21EP	6.73064	0.509735	0.264909	0.0543308	1
ENSG00000102898	NUTF2	214.846	0.144273	0.074981	0.0543383	1
ENSG00000257941	AC011611.5	2.16054	0.963782	0.500969	0.0543754	1
ENSG00000167700	MFSD3	24.053	0.275049	0.14297	0.0543778	1
ENSG00000200795	RNU4-1	7.19826	-0.569158	0.295905	0.0544233	1
ENSG00000155660	PDIA4	397.134	0.126238	0.0656446	0.0544724	1
ENSG00000274799	RF00017	2.14599	1.21253	0.630651	0.0545216	1
ENSG00000174177	CTU2	31.8626	0.253131	0.131685	0.0545751	1
ENSG00000174469	CNTNAP2	10.4855	0.497534	0.258851	0.0545945	1
ENSG00000133895	MEN1	45.8148	0.264289	0.137527	0.0546398	1
ENSG00000116350	SRSF4	1100.23	0.133863	0.0696602	0.0546482	1
ENSG00000173207	CKS1B	34.0792	-0.223486	0.116322	0.0546966	1
ENSG00000272341	AL137003.2	25.266	-0.331209	0.172409	0.0547241	1
ENSG00000233025	CRYZP1	15.571	-0.305683	0.159174	0.0548028	1
ENSG00000099139	PCSK5	143.701	0.157001	0.0817763	0.0548723	1
ENSG00000047410	TPR	2810.55	0.113415	0.0590831	0.0549105	1
ENSG00000157823	AP3S2	280.069	-0.15981	0.0832545	0.0549172	1
ENSG00000025156	HSF2	126.386	-0.181366	0.094503	0.0549652	1
ENSG00000152689	RASGRP3	100.84	-0.323174	0.168425	0.0550102	1
ENSG00000276509	AC239799.2	26.0761	-0.312885	0.163063	0.0550102	1
ENSG00000220842	RPL21P16	146.561	-0.297849	0.155245	0.0550389	1
ENSG00000145736	GTF2H2	180.168	-0.179183	0.0933964	0.0550442	1
ENSG00000183696	UPP1	374.776	-0.1418	0.0739172	0.0550641	1
ENSG00000225447	RPS15AP10	16.5962	-0.262485	0.136845	0.0550954	1
ENSG00000101247	NDUFAF5	80.7169	-0.247692	0.129138	0.0551049	1
ENSG00000175756	AURKAIP1	348.609	0.14503	0.0756614	0.0552603	1
ENSG00000031691	CENPQ	19.7416	-0.37836	0.197462	0.0553507	1
ENSG00000088812	ATRN	290.505	0.102589	0.053546	0.0553783	1
ENSG00000163374	YY1AP1	549.466	-0.212847	0.111108	0.0554059	1
ENSG00000176472	ZNF575	4.73041	0.606901	0.316808	0.055407	1
ENSG00000176597	B3GNT5	283.633	-0.192459	0.10047	0.0554179	1
ENSG00000244879	GABPB1-AS1	319.485	-0.216959	0.113314	0.0555352	1
ENSG00000107338	SHB	5.40214	-0.754159	0.39389	0.0555377	1
ENSG00000270800	RPS10-NUDT3	169.798	0.279904	0.146199	0.055551	1
ENSG00000247400	DNAJC3-DT	68.7757	-0.218575	0.114166	0.0555519	1
ENSG00000157456	CCNB2	19.206	-0.426033	0.222555	0.0555848	1
ENSG00000197208	SLC22A4	549.434	-0.21844	0.114135	0.0556366	1
ENSG00000150681	RGS18	2437.92	-0.259767	0.135802	0.0557682	1
ENSG00000164305	CASP3	495.422	-0.218302	0.114141	0.0558033	1
ENSG00000204802	AL590399.1	20.3627	0.576731	0.301557	0.0558106	1
ENSG00000130997	POLN	16.3159	-0.358663	0.187539	0.055816	1
ENSG00000165704	HPRT1	29.6151	-0.309147	0.161731	0.0559417	1
ENSG00000268584	AC073389.1	2.79084	0.863389	0.45169	0.055945	1
ENSG00000165886	UBTD1	49.0256	0.214982	0.112484	0.0559749	1
ENSG00000285171	AL590764.2	22.0243	-0.802411	0.419912	0.0560171	1
ENSG00000143772	ITPKB	929.776	0.158057	0.0827289	0.0560629	1
ENSG00000133624	ZNF767P	260.132	0.152923	0.0800415	0.0560635	1
ENSG00000251546	IGKV1D-39	60.0468	-0.35953	0.188244	0.0561444	1
ENSG00000131469	RPL27	720.617	-0.20954	0.109812	0.0563689	1
ENSG00000186174	BCL9L	114.573	0.361538	0.189476	0.0563784	1
ENSG00000100726	TELO2	75.4972	0.244031	0.127895	0.0563841	1
ENSG00000174429	ABRA	7.58749	-0.507443	0.266014	0.0564457	1
ENSG00000118162	KPTN	23.9096	-0.313629	0.164419	0.0564565	1
ENSG00000112137	PHACTR1	208.223	-0.316666	0.166021	0.0564708	1
ENSG00000235945	AC002543.1	80.1393	-0.182603	0.0957586	0.0565325	1
ENSG00000117625	RCOR3	533.675	-0.128836	0.0675718	0.0565647	1
ENSG00000278740	AC005332.7	5.98496	-0.601622	0.315541	0.0565677	1
ENSG00000129103	SUMF2	339.006	0.129033	0.0676978	0.056649	1
ENSG00000154639	CXADR	3.79799	-1.05832	0.555591	0.0567988	1
ENSG00000256742	AC145422.1	4.487	0.632897	0.332425	0.0569258	1
ENSG00000168958	MFF	419.932	-0.114989	0.0603999	0.0569364	1
ENSG00000108953	YWHAE	165.278	-0.162014	0.0851673	0.0571319	1
ENSG00000261349	AL031432.2	51.2617	0.221462	0.116429	0.0571557	1
ENSG00000083844	ZNF264	726.474	0.0967751	0.05088	0.0571676	1
ENSG00000185215	TNFAIP2	2562.2	0.164905	0.0868066	0.0574755	1
ENSG00000244754	N4BP2L2	3247.61	-0.133883	0.0704793	0.0574852	1
ENSG00000131686	CA6	4.70428	-0.557967	0.293741	0.0574963	1
ENSG00000261416	AC012645.3	38.0977	0.235848	0.124184	0.057541	1
ENSG00000132361	CLUH	72.1918	0.358062	0.188543	0.0575506	1
ENSG00000254835	RNF185-AS1	3.91459	-1.30308	0.686204	0.0575686	1
ENSG00000155085	AK9	84.7418	-0.205358	0.108179	0.0576539	1
ENSG00000265496	AC100778.3	2.6879	0.825004	0.434625	0.0576699	1
ENSG00000086200	IPO11	206.939	-0.186871	0.0984995	0.0578043	1
ENSG00000006712	PAF1	112.971	0.207005	0.109141	0.0578708	1
ENSG00000233122	CTAGE7P	24.147	0.29676	0.156475	0.0578885	1
ENSG00000231010	AL121672.1	52.8837	0.162282	0.0855996	0.0579824	1
ENSG00000150045	KLRF1	69.1546	-0.231747	0.122252	0.0580055	1
ENSG00000105613	MAST1	2.87613	0.950228	0.501355	0.0580501	1
ENSG00000102125	TAZ	211.937	-0.150128	0.0792153	0.0580674	1
ENSG00000100749	VRK1	391.261	-0.280134	0.147814	0.0580688	1
ENSG00000213918	DNASE1	633.955	0.119451	0.0630572	0.0581809	1
ENSG00000122643	NT5C3A	672.114	-0.225723	0.119182	0.058235	1
ENSG00000241549	GUSBP2	19.0014	-0.328338	0.173397	0.0582826	1
ENSG00000145757	SPATA9	5.86034	-0.628609	0.331992	0.0582985	1
ENSG00000188483	IER5L	53.2679	0.218787	0.115556	0.0583124	1
ENSG00000254126	CD8B2	21.9784	0.387921	0.204893	0.0583199	1
ENSG00000274471	HERC2P7	12.6599	-0.317598	0.167754	0.0583262	1
ENSG00000167996	FTH1	3264.92	-0.251224	0.1327	0.0583347	1
ENSG00000285095	AC025887.2	5.4394	-0.659639	0.348446	0.0583465	1
ENSG00000109805	NCAPG	55.1291	-0.377416	0.199408	0.0583998	1
ENSG00000099377	HSD3B7	14.0303	0.440455	0.232734	0.058421	1
ENSG00000116096	SPR	9.23445	0.509583	0.269316	0.0584731	1
ENSG00000154359	LONRF1	268.582	-0.165308	0.0873816	0.0585185	1
ENSG00000166342	NETO1	2.87704	-0.911794	0.482019	0.0585421	1
ENSG00000110031	LPXN	422.803	0.115462	0.0610574	0.0586193	1
ENSG00000243317	STMP1	435.939	-0.178804	0.0945562	0.0586263	1
ENSG00000088448	ANKRD10	926.821	-0.0926007	0.0489702	0.0586298	1
ENSG00000173442	EHBP1L1	1561.97	0.13087	0.0692111	0.0586394	1
ENSG00000283633	AP000547.3	8.62195	0.64874	0.34309	0.0586407	1
ENSG00000134853	PDGFRA	8.9887	-0.741722	0.392393	0.0587244	1
ENSG00000246982	Z84485.1	2.71458	-0.828749	0.438453	0.0587355	1
ENSG00000228624	HDAC2-AS2	5.44102	-0.624152	0.33025	0.0587659	1
ENSG00000263647	BPTFP1	25.3464	-0.386829	0.204695	0.0587879	1
ENSG00000162434	JAK1	5651.34	0.11317	0.0598869	0.0587948	1
ENSG00000115112	TFCP2L1	11.9611	-0.609643	0.322685	0.058854	1
ENSG00000116885	OSCP1	6.33392	0.588292	0.311424	0.0588865	1
ENSG00000111850	SMIM8	132.889	-0.144104	0.076286	0.0588923	1
ENSG00000091651	ORC6	13.406	-0.411094	0.217682	0.058958	1
ENSG00000232869	TRBV29-1	16.1193	0.350552	0.185632	0.0589695	1
ENSG00000162664	ZNF326	225.323	-0.143875	0.0761993	0.0590065	1
ENSG00000173327	MAP3K11	782.047	0.166128	0.0879885	0.0590168	1
ENSG00000151320	AKAP6	27.6883	-0.471896	0.24996	0.0590413	1
ENSG00000162923	WDR26	3847.46	-0.159413	0.0844399	0.0590414	1
ENSG00000032742	IFT88	111.769	-0.200776	0.10635	0.0590426	1
ENSG00000069849	ATP1B3	237.898	-0.165708	0.0877794	0.0590563	1
ENSG00000215030	RPL13P12	62.5094	0.231308	0.122531	0.0590594	1
ENSG00000213599	SLX1A-SULT1A3	106.156	0.293299	0.155384	0.0590829	1
ENSG00000161955	TNFSF13	451.37	0.136086	0.07211	0.0591339	1
ENSG00000105373	NOP53	833.003	0.1241	0.0657609	0.059142	1
ENSG00000218189	POM121L14P	3.26111	-0.758216	0.401789	0.0591468	1
ENSG00000174348	PODN	3.77904	0.859476	0.455517	0.0591856	1
ENSG00000188312	CENPP	89.8972	0.320452	0.169846	0.0591981	1
ENSG00000213621	RPSAP54	2.99597	-0.666617	0.353415	0.059266	1
ENSG00000147050	KDM6A	1106.04	-0.112816	0.0598264	0.0593315	1
ENSG00000133739	LRRCC1	33.0347	-0.276861	0.146894	0.0594625	1
ENSG00000082074	FYB1	5922.93	-0.132935	0.0705319	0.0594633	1
ENSG00000067066	SP100	3488.6	-0.104758	0.0555978	0.0595367	1
ENSG00000101473	ACOT8	181.263	0.123238	0.0654094	0.0595517	1
ENSG00000165898	ISCA2	166.759	0.146491	0.0777541	0.0595608	1
ENSG00000089220	PEBP1	387.127	0.140231	0.0744825	0.0597354	1
ENSG00000215571	GRK6P1	4.93134	-0.548565	0.291383	0.0597516	1
ENSG00000164047	CAMP	547.6	-0.32123	0.170635	0.0597604	1
ENSG00000284842	FAM91A2P	51.6277	-0.327159	0.173839	0.0598405	1
ENSG00000120875	DUSP4	7.46631	0.497935	0.264604	0.0598614	1
ENSG00000010295	IFFO1	159.392	0.140701	0.07478	0.0598998	1
ENSG00000023191	RNH1	651.088	0.159644	0.084858	0.0599307	1
ENSG00000153253	SCN3A	33.3683	-0.412268	0.219164	0.0599589	1
ENSG00000100350	FOXRED2	6.01413	0.685113	0.364212	0.0599608	1
ENSG00000163491	NEK10	9.29694	-0.502511	0.267196	0.0600156	1
ENSG00000140718	FTO	245.125	0.142694	0.0758818	0.0600433	1
ENSG00000276092	AC040896.1	2.5878	-0.720634	0.38324	0.0600574	1
ENSG00000259188	AC025040.1	11.1251	-0.588293	0.312896	0.0600874	1
ENSG00000164187	LMBRD2	464.736	-0.193202	0.10276	0.0600909	1
ENSG00000078043	PIAS2	555.009	-0.172509	0.0917624	0.0601143	1
ENSG00000135686	KLHL36	754.335	0.103	0.0547902	0.0601214	1
ENSG00000227536	SOCS5P4	7.228	-0.473799	0.25205	0.0601378	1
ENSG00000048342	CC2D2A	112.762	-0.216886	0.115527	0.0604679	1
ENSG00000262823	AC127521.1	7.9573	-0.482023	0.256851	0.0605639	1
ENSG00000170222	ADPRM	138.716	-0.131311	0.0699822	0.0606069	1
ENSG00000142694	EVA1B	46.0499	0.255306	0.136084	0.0606436	1
ENSG00000187186	AL162231.1	3.34629	0.779635	0.415664	0.060705	1
ENSG00000123472	ATPAF1	178.885	-0.148405	0.0791273	0.0607212	1
ENSG00000131899	LLGL1	88.2282	0.219385	0.11698	0.060736	1
ENSG00000072840	EVC	8.72157	0.709274	0.378287	0.0607979	1
ENSG00000152240	HAUS1	42.0221	-0.285675	0.152382	0.0608306	1
ENSG00000233058	LINC00884	4.4069	-0.605878	0.323196	0.0608414	1
ENSG00000262380	AC026401.2	4.65915	-0.723242	0.385822	0.0608548	1
ENSG00000129295	LRRC6	66.1574	-0.227375	0.121306	0.0608762	1
ENSG00000186310	NAP1L3	11.5294	0.387722	0.206912	0.060951	1
ENSG00000244720	AC055748.1	22.6063	-0.355466	0.189704	0.0609591	1
ENSG00000070950	RAD18	122.002	-0.230702	0.123145	0.06101	1
ENSG00000130592	LSP1	2940.82	0.19212	0.102566	0.0610507	1
ENSG00000137309	HMGA1	52.7541	-0.323221	0.172562	0.0610577	1
ENSG00000249741	AC093890.1	3.09381	-0.923637	0.493187	0.061097	1
ENSG00000283118	AC009951.2	7.76297	-0.537966	0.287294	0.0611333	1
ENSG00000117724	CENPF	99.4088	-0.353739	0.189008	0.0612687	1
ENSG00000174780	SRP72	385.807	-0.130003	0.0694634	0.0612714	1
ENSG00000235944	ZNF815P	87.6861	0.228295	0.122028	0.0613685	1
ENSG00000279656	AL132780.4	4.39082	-0.74772	0.399735	0.0614088	1
ENSG00000225062	CATIP-AS1	5.17712	0.549079	0.293558	0.0614242	1
ENSG00000067064	IDI1	515.384	-0.219238	0.117219	0.0614373	1
ENSG00000068831	RASGRP2	1240.1	0.100136	0.0535501	0.0614918	1
ENSG00000214745	AL391419.1	4.1281	-0.64623	0.345607	0.0615059	1
ENSG00000175203	DCTN2	282.401	-0.139928	0.0748639	0.0616088	1
ENSG00000168916	ZNF608	54.55	-0.39107	0.209263	0.0616511	1
ENSG00000167658	EEF2	8150.57	0.1129	0.0604279	0.0617143	1
ENSG00000215458	AATBC	233.41	0.254493	0.136227	0.0617404	1
ENSG00000099840	IZUMO4	12.2911	-0.431581	0.231096	0.0618266	1
ENSG00000146425	DYNLT1	721.967	-0.157365	0.0842711	0.0618508	1
ENSG00000122641	INHBA	42.687	-0.54971	0.294424	0.0618919	1
ENSG00000058272	PPP1R12A	2198.4	-0.138662	0.074272	0.0619084	1
ENSG00000115137	DNAJC27	46.8083	-0.312508	0.16741	0.0619401	1
ENSG00000278000	AC139100.2	4.45229	0.692648	0.371112	0.0619838	1
ENSG00000280433	FP565260.6	186.978	-0.19336	0.103611	0.062012	1
ENSG00000138399	FASTKD1	190.833	-0.172332	0.0923883	0.0621391	1
ENSG00000135046	ANXA1	2640.19	-0.192289	0.103155	0.0623121	1
ENSG00000067829	IDH3G	175.54	0.128878	0.0691469	0.0623461	1
ENSG00000205133	TRIQK	299.08	-0.197248	0.105848	0.0623915	1
ENSG00000129084	PSMA1	700.063	-0.150837	0.0809433	0.0623936	1
ENSG00000230872	MFSD13B	3.69469	-0.549795	0.295062	0.0624173	1
ENSG00000145214	DGKQ	192.315	0.167885	0.0901237	0.0624861	1
ENSG00000117569	PTBP2	330.024	-0.183597	0.098568	0.0625126	1
ENSG00000062725	APPBP2	620.926	-0.134374	0.0721431	0.0625188	1
ENSG00000113597	TRAPPC13	256.217	-0.192329	0.103261	0.0625268	1
ENSG00000177947	ODF3	4.08881	-0.586898	0.315113	0.0625329	1
ENSG00000118705	RPN2	895.168	0.12236	0.0657021	0.0625537	1
ENSG00000166548	TK2	374.68	0.150321	0.080719	0.0625641	1
ENSG00000197646	PDCD1LG2	32.0533	-0.337909	0.18146	0.0625792	1
ENSG00000130584	ZBTB46	20.0155	0.428404	0.230058	0.0625816	1
ENSG00000177294	FBXO39	15.2131	-0.43171	0.231837	0.0625849	1
ENSG00000113296	THBS4	7.57752	-0.594847	0.319475	0.0626096	1
ENSG00000261832	AC138894.1	6.58345	1.10556	0.593903	0.0626702	1
ENSG00000134827	TCN1	307.755	-0.279931	0.150483	0.0628537	1
ENSG00000177710	SLC35G5	2.57517	-0.837237	0.450088	0.0628628	1
ENSG00000256937	KRT17P8	48.4885	0.288782	0.15525	0.0628705	1
ENSG00000110063	DCPS	110.723	0.140817	0.0757125	0.0629003	1
ENSG00000110848	CD69	174.328	-0.205436	0.110491	0.0629841	1
ENSG00000236526	AL035448.1	7.34092	-0.480081	0.258273	0.063054	1
ENSG00000058453	CROCC	105.113	0.275543	0.148312	0.0631876	1
ENSG00000135116	HRK	16.6892	-0.498562	0.268383	0.0632189	1
ENSG00000140534	TICRR	9.28765	-0.54789	0.294965	0.0632437	1
ENSG00000261618	LINC02605	4.10642	-0.629752	0.339096	0.0632896	1
ENSG00000123810	B9D2	99.3125	0.197431	0.106324	0.0633279	1
ENSG00000113384	GOLPH3	615.589	0.103556	0.0557778	0.0633697	1
ENSG00000007255	TRAPPC6A	78.8609	0.148154	0.0797998	0.0633721	1
ENSG00000162408	NOL9	187.198	0.208015	0.112051	0.0633922	1
ENSG00000168952	STXBP6	1.99249	1.19975	0.646301	0.0634072	1
ENSG00000261449	AC103724.3	8.00838	-0.514591	0.277237	0.0634337	1
ENSG00000166483	WEE1	73.1625	-0.262376	0.141382	0.0634832	1
ENSG00000253457	SMIM18	5.02165	0.571495	0.307982	0.0635095	1
ENSG00000214787	MS4A4E	13.3872	-0.431165	0.232373	0.0635262	1
ENSG00000214093	AL096701.1	3.22687	-0.751577	0.405077	0.0635397	1
ENSG00000229339	AC093414.1	4.50826	-0.831806	0.448604	0.0637091	1
ENSG00000237737	DCTN1-AS1	4.03687	0.734616	0.396189	0.06371	1
ENSG00000033122	LRRC7	17.9445	0.356929	0.19254	0.0637689	1
ENSG00000198089	SFI1	402.487	0.199884	0.107829	0.0637809	1
ENSG00000187109	NAP1L1	1002.03	-0.170451	0.0919535	0.0637872	1
ENSG00000204934	ATP6V0E2-AS1	33.6879	0.214158	0.115538	0.0638003	1
ENSG00000259661	AC068831.4	126.793	-0.253195	0.136617	0.0638359	1
ENSG00000142798	HSPG2	11.1799	0.715511	0.386103	0.0638597	1
ENSG00000153487	ING1	201.484	0.155196	0.0837471	0.0638608	1
ENSG00000013441	CLK1	2830.13	-0.171235	0.0924134	0.0638937	1
ENSG00000131233	GJA9	5.76329	0.956284	0.516343	0.064021	1
ENSG00000284649	AC009093.8	17.0803	0.560146	0.302526	0.0640888	1
ENSG00000105229	PIAS4	118.82	0.209682	0.113259	0.06412	1
ENSG00000280038	DNM1P41	2.72088	0.791781	0.427705	0.0641363	1
ENSG00000163219	ARHGAP25	3071.48	0.110659	0.0597807	0.0641582	1
ENSG00000112312	GMNN	25.6466	-0.342276	0.184949	0.0642203	1
ENSG00000101470	TNNC2	3.15335	0.885103	0.478328	0.0642543	1
ENSG00000177283	FZD8	2.39134	0.832338	0.44987	0.0642883	1
ENSG00000149658	YTHDF1	204.627	0.107946	0.0583512	0.064323	1
ENSG00000261485	PAN3-AS1	34.9392	0.22273	0.120411	0.0643497	1
ENSG00000228816	AK3P5	8.01913	-0.550231	0.297492	0.0643763	1
ENSG00000170085	SIMC1	40.0057	0.216276	0.116945	0.0644018	1
ENSG00000168813	ZNF507	514.366	-0.127599	0.0690254	0.0645196	1
ENSG00000271870	AC024060.1	36.3913	-0.245662	0.132903	0.0645395	1
ENSG00000237263	MAPK6P3	26.407	-0.294323	0.159255	0.0645846	1
ENSG00000170967	DDI1	11.0915	-0.403261	0.21835	0.0647675	1
ENSG00000170846	AC093323.1	148.835	0.144512	0.0782495	0.0647748	1
ENSG00000155026	RSPH10B	4.53024	-0.830764	0.449882	0.064801	1
ENSG00000200320	SNORA63	14.7012	-0.38886	0.210607	0.0648379	1
ENSG00000261236	BOP1	41.7995	0.281794	0.152626	0.0648474	1
ENSG00000102531	FNDC3A	795.086	-0.0951898	0.0515682	0.0649067	1
ENSG00000167701	GPT	3.11145	0.80164	0.434362	0.0649569	1
ENSG00000186193	SAPCD2	27.1274	-0.262263	0.142112	0.064969	1
ENSG00000251095	AC097478.1	52.2952	-0.327365	0.177399	0.064986	1
ENSG00000182544	MFSD5	151.157	0.120914	0.0655246	0.064991	1
ENSG00000178860	MSC	10.4201	0.523366	0.283632	0.0650045	1
ENSG00000109084	TMEM97	26.8299	-0.353267	0.191452	0.0650084	1
ENSG00000188223	AD000671.1	12.5698	0.888007	0.481306	0.0650385	1
ENSG00000168434	COG7	80.991	0.226841	0.123001	0.0651502	1
ENSG00000158411	MITD1	219.947	-0.137072	0.0743273	0.0651586	1
ENSG00000101191	DIDO1	1156.53	0.0736219	0.0399299	0.0652154	1
ENSG00000140391	TSPAN3	330.001	-0.150432	0.0816021	0.065258	1
ENSG00000212232	SNORD17	813.524	-0.350884	0.190341	0.0652633	1
ENSG00000177106	EPS8L2	14.2839	0.390452	0.21182	0.0652825	1
ENSG00000176485	PLA2G16	49.572	0.249025	0.135124	0.0653386	1
ENSG00000118777	ABCG2	130.601	-0.298834	0.162157	0.065348	1
ENSG00000170180	GYPA	220.494	-0.290466	0.157624	0.0653623	1
ENSG00000257225	AC079601.1	4.92783	-1.17624	0.638351	0.0653829	1
ENSG00000118520	ARG1	320.765	-0.349712	0.189793	0.0653885	1
ENSG00000109321	AREG	6.52199	-0.621501	0.33731	0.0653991	1
ENSG00000166851	PLK1	11.6178	-0.467963	0.253981	0.0654004	1
ENSG00000167107	ACSF2	67.8596	0.22356	0.121335	0.0654017	1
ENSG00000196967	ZNF585A	152.696	-0.212547	0.115372	0.0654354	1
ENSG00000176383	B3GNT4	24.1532	0.314373	0.17068	0.0654916	1
ENSG00000105193	RPS16	446.802	0.250845	0.136195	0.0655036	1
ENSG00000211777	TRAV3	13.2224	0.424643	0.230592	0.065544	1
ENSG00000188365	AC092171.1	24.59	0.279289	0.151713	0.0656355	1
ENSG00000136048	DRAM1	258.544	-0.179584	0.0975755	0.0656999	1
ENSG00000173930	SLCO4C1	376.555	-0.178553	0.0970252	0.0657279	1
ENSG00000003509	NDUFAF7	201.772	-0.178462	0.0969764	0.0657297	1
ENSG00000197837	HIST4H4	354.142	0.149605	0.0813201	0.0658123	1
ENSG00000197816	CCDC180	34.1207	0.338744	0.184225	0.0659514	1
ENSG00000182054	IDH2	432.723	0.107065	0.0582431	0.066027	1
ENSG00000100304	TTLL12	83.1328	0.178605	0.0971662	0.0660414	1
ENSG00000078018	MAP2	9.14293	-0.635602	0.345826	0.0660739	1
ENSG00000164331	ANKRA2	235.248	-0.137097	0.0745946	0.0660783	1
ENSG00000205413	SAMD9	5360.54	-0.290168	0.157894	0.0661003	1
ENSG00000088387	DOCK9	463.63	0.232035	0.126281	0.0661428	1
ENSG00000250189	AC097504.1	34.0324	0.331832	0.180602	0.0661562	1
ENSG00000095002	MSH2	206.547	-0.164168	0.0893767	0.0662375	1
ENSG00000157833	GAREM2	11.6053	0.448388	0.244146	0.0662755	1
ENSG00000110047	EHD1	811.835	0.155977	0.0849294	0.0662768	1
ENSG00000108423	TUBD1	73.5813	0.177776	0.0968563	0.0664378	1
ENSG00000279320	AC069528.2	126.569	-0.199711	0.108852	0.0665506	1
ENSG00000225793	AL080250.1	6.79112	0.542156	0.295543	0.0665891	1
ENSG00000178904	DPY19L3	388.806	-0.179921	0.0980866	0.0666089	1
ENSG00000258634	AL160006.1	58.6028	0.188916	0.103003	0.0666424	1
ENSG00000109458	GAB1	465.305	-0.179557	0.0979189	0.0666944	1
ENSG00000111328	CDK2AP1	157.851	0.181024	0.0987206	0.0666983	1
ENSG00000105501	SIGLEC5	178.678	-0.223281	0.121767	0.0667012	1
ENSG00000144224	UBXN4	1106.16	-0.124736	0.0680417	0.0667675	1
ENSG00000226705	SDCBPP1	3.692	0.850874	0.464219	0.0668153	1
ENSG00000197451	HNRNPAB	190.247	0.129464	0.0706519	0.0668896	1
ENSG00000121413	ZSCAN18	139.92	0.196101	0.107025	0.0669083	1
ENSG00000112146	FBXO9	1268.23	-0.196652	0.107355	0.0669825	1
ENSG00000115255	REEP6	2.53645	0.849988	0.464155	0.0670617	1
ENSG00000120805	ARL1	154.191	-0.156728	0.0855883	0.0670733	1
ENSG00000272899	ATP6V1FNB	4.0882	0.618328	0.337764	0.0671522	1
ENSG00000240864	IGKV1-16	14.5786	-0.529624	0.289345	0.0671868	1
ENSG00000104897	SF3A2	47.7964	0.27899	0.15242	0.0671901	1
ENSG00000101160	CTSZ	1519.18	0.127622	0.0697254	0.0671968	1
ENSG00000279031	AC004232.3	3.03657	0.733907	0.401001	0.0672219	1
ENSG00000213020	ZNF611	296.774	-0.130727	0.0714299	0.0672284	1
ENSG00000276141	WHAMMP3	83.9041	-0.219656	0.120037	0.0672657	1
ENSG00000105618	PRPF31	188.345	0.146166	0.0798868	0.0672996	1
ENSG00000278272	HIST1H3C	142.422	-0.248646	0.135918	0.0673419	1
ENSG00000140830	TXNL4B	157.472	-0.156681	0.0856504	0.0673529	1
ENSG00000120057	SFRP5	5.6755	0.549089	0.300187	0.0673761	1
ENSG00000131446	MGAT1	1503.47	0.108216	0.0591862	0.067491	1
ENSG00000226989	AL049758.1	2.57558	-0.797374	0.436188	0.0675417	1
ENSG00000213186	TRIM59	170.696	-0.150947	0.0825879	0.0675932	1
ENSG00000211789	TRAV12-2	23.3177	0.234526	0.128332	0.0676252	1
ENSG00000002822	MAD1L1	258.039	0.169428	0.0927184	0.0676483	1
ENSG00000127152	BCL11B	821.122	0.14543	0.0796168	0.0677569	1
ENSG00000225616	AL138785.1	2.04267	1.19604	0.654869	0.0677938	1
ENSG00000078140	UBE2K	479.274	-0.122906	0.0673137	0.067869	1
ENSG00000165629	ATP5F1C	438.587	-0.159489	0.0873665	0.0679233	1
ENSG00000158428	CATIP	15.2974	-0.405556	0.222172	0.067939	1
ENSG00000100142	POLR2F	98.0647	0.145216	0.0795661	0.0679867	1
ENSG00000136810	TXN	372.87	-0.226173	0.123943	0.0680294	1
ENSG00000144485	HES6	16.1726	-0.382744	0.20981	0.068116	1
ENSG00000134532	SOX5	7.8999	-0.661714	0.362737	0.0681178	1
ENSG00000101310	SEC23B	580.143	0.103544	0.0567611	0.0681198	1
ENSG00000100292	HMOX1	224.537	0.183992	0.100869	0.0681408	1
ENSG00000273272	U62317.4	35.5954	-0.236958	0.129907	0.0681423	1
ENSG00000151093	OXSM	47.6436	0.275517	0.151054	0.0681582	1
ENSG00000255036	STRA6LP	30.5935	-0.34365	0.188438	0.068201	1
ENSG00000093009	CDC45	7.90296	-0.580267	0.318247	0.0682546	1
ENSG00000170540	ARL6IP1	1990.49	-0.180033	0.0987548	0.068299	1
ENSG00000218713	AL512378.1	5.97632	-0.443275	0.24317	0.0683187	1
ENSG00000084090	STARD7	922.794	0.10316	0.0565932	0.0683283	1
ENSG00000232373	MTCYBP3	2.37232	1.12234	0.615746	0.0683433	1
ENSG00000264176	MAGOH2P	5.23696	-0.48175	0.264308	0.0683507	1
ENSG00000127954	STEAP4	6956.57	-0.152591	0.0837243	0.0683739	1
ENSG00000106804	C5	125.237	-0.229807	0.126104	0.0684005	1
ENSG00000160221	GATD3A	60.6744	-0.367876	0.201905	0.0684515	1
ENSG00000180336	MEIOC	7.18858	-0.570711	0.313247	0.0684674	1
ENSG00000159720	ATP6V0D1	1621.01	0.124148	0.0681477	0.0684936	1
ENSG00000100324	TAB1	84.7669	0.2845	0.156188	0.0685274	1
ENSG00000165156	ZHX1	304.392	-0.145546	0.0799096	0.0685487	1
ENSG00000236816	ANKRD20A7P	2.40769	-1.05409	0.57876	0.0685636	1
ENSG00000233030	AC243772.2	272.055	-0.23588	0.129532	0.0686045	1
ENSG00000107560	RAB11FIP2	430.089	-0.172856	0.0949344	0.0686386	1
ENSG00000178952	TUFM	472.68	0.120721	0.0663137	0.0686897	1
ENSG00000265118	AC134669.1	36.9922	-0.699946	0.3847	0.0688411	1
ENSG00000164808	SPIDR	683.985	0.134923	0.0741789	0.0689286	1
ENSG00000186350	RXRA	1455.67	0.145517	0.0800575	0.069116	1
ENSG00000276592	PHBP6	6.52839	-1.20442	0.662645	0.0691254	1
ENSG00000233493	TMEM238	3.8433	-0.623288	0.343066	0.0692449	1
ENSG00000277462	ZNF670	20.9354	-0.277364	0.152667	0.0692489	1
ENSG00000162734	PEA15	143.895	0.210508	0.115885	0.0692902	1
ENSG00000135436	FAM186B	11.2281	0.512793	0.28233	0.0693257	1
ENSG00000151338	MIPOL1	4.19039	-0.950852	0.52362	0.0693825	1
ENSG00000275496	CU633906.1	5.57472	0.818779	0.450916	0.0693992	1
ENSG00000165527	ARF6	926.356	0.110304	0.0607497	0.0694156	1
ENSG00000181585	TMIE	3.54289	0.754525	0.415582	0.0694339	1
ENSG00000169255	B3GALNT1	17.7208	0.385069	0.212148	0.0695099	1
ENSG00000161714	PLCD3	11.7234	0.69487	0.382955	0.0696016	1
ENSG00000141959	PFKL	542.975	0.126876	0.0699263	0.0696129	1
ENSG00000171045	TSNARE1	47.7298	0.250886	0.138302	0.0696713	1
ENSG00000159423	ALDH4A1	22.8601	-0.308198	0.169928	0.0697244	1
ENSG00000183625	CCR3	246.98	0.210491	0.11607	0.0697576	1
ENSG00000198276	UCKL1	100.355	0.165109	0.0910468	0.0697616	1
ENSG00000278909	AC007608.4	1.71856	1.28004	0.705873	0.069768	1
ENSG00000258643	BCL2L2-PABPN1	9.07671	1.21173	0.668211	0.0697713	1
ENSG00000174123	TLR10	248.941	-0.188996	0.104243	0.0698258	1
ENSG00000167850	CD300C	95.237	0.240796	0.132832	0.0698657	1
ENSG00000104228	TRIM35	321.207	0.168126	0.0927511	0.0698847	1
ENSG00000103197	TSC2	194.396	0.254869	0.140607	0.0698885	1
ENSG00000078900	TP73	7.61327	0.407938	0.225108	0.0699576	1
ENSG00000115286	NDUFS7	149.173	0.136982	0.0756376	0.0701354	1
ENSG00000105258	POLR2I	64.92	0.196061	0.108261	0.0701403	1
ENSG00000152465	NMT2	150.926	0.160026	0.088393	0.0702357	1
ENSG00000100359	SGSM3	243.084	0.159263	0.0879894	0.070291	1
ENSG00000137171	KLC4	81.7104	0.223107	0.123284	0.0703413	1
ENSG00000278673	AC136352.4	10.476	-0.518907	0.286742	0.0703475	1
ENSG00000068654	POLR1A	163.944	0.251772	0.139152	0.0704005	1
ENSG00000007516	BAIAP3	45.7646	0.330114	0.182455	0.070406	1
ENSG00000279970	AC023024.2	4.44918	0.685184	0.378756	0.0704449	1
ENSG00000189127	ANKRD34B	37.3634	-0.337858	0.186772	0.0704621	1
ENSG00000155008	APOOL	39.0881	-0.301936	0.167021	0.0706422	1
ENSG00000236279	CLEC2L	4.79306	-0.721525	0.399141	0.0706543	1
ENSG00000196419	XRCC6	1580.61	0.133549	0.0738877	0.0706897	1
ENSG00000176124	DLEU1	325.585	-0.178468	0.0987606	0.0707505	1
ENSG00000196449	YRDC	85.9192	0.146744	0.081208	0.0707605	1
ENSG00000131238	PPT1	2922.21	0.104841	0.0580266	0.0707962	1
ENSG00000204947	ZNF425	18.1271	0.326502	0.180725	0.070821	1
ENSG00000105401	CDC37	763.399	0.167332	0.0926274	0.0708389	1
ENSG00000138246	DNAJC13	1275.06	-0.144085	0.0797671	0.0708693	1
ENSG00000281969	AL592158.1	54.271	-0.542604	0.300415	0.0708896	1
ENSG00000257553	AC034102.4	7.69117	-0.543746	0.3011	0.0709399	1
ENSG00000274614	AL390754.1	6.48001	-0.544423	0.301521	0.070983	1
ENSG00000285304	Z83844.3	17.9345	-1.29187	0.715483	0.0709832	1
ENSG00000163950	SLBP	361.783	0.139708	0.0773777	0.0709914	1
ENSG00000282100	HSP90AB4P	58.7546	-0.175033	0.0969625	0.0710496	1
ENSG00000229956	ZRANB2-AS2	1.55415	-1.17761	0.652487	0.0711064	1
ENSG00000249936	RAC1P2	8.83364	0.477851	0.264767	0.0711067	1
ENSG00000165028	NIPSNAP3B	7.3408	-0.457823	0.253737	0.0711813	1
ENSG00000118939	UCHL3	56.9056	-0.201327	0.111592	0.0712102	1
ENSG00000079150	FKBP7	4.57381	-0.661018	0.366413	0.0712272	1
ENSG00000145700	ANKRD31	9.29216	0.427631	0.237155	0.0713618	1
ENSG00000151789	ZNF385D	9.73788	0.773902	0.42928	0.0714208	1
ENSG00000204172	AGAP9	26.2321	0.31603	0.175339	0.0714845	1
ENSG00000172046	USP19	672.833	0.131223	0.0728072	0.0714927	1
ENSG00000182606	TRAK1	320.269	-0.191421	0.106251	0.0716091	1
ENSG00000241294	IGKV2-24	4.81662	-0.827775	0.459472	0.0716115	1
ENSG00000149201	CCDC81	4.05813	0.688117	0.381959	0.0716166	1
ENSG00000124019	FAM124B	23.453	0.280537	0.155754	0.0716778	1
ENSG00000178342	KCNG2	11.6555	0.360329	0.200075	0.0717082	1
ENSG00000156453	PCDH1	20.5216	-0.405465	0.225154	0.0717294	1
ENSG00000105321	CCDC9	54.4572	0.267421	0.148523	0.0717756	1
ENSG00000152207	CYSLTR2	136.701	0.234382	0.130195	0.0718232	1
ENSG00000276136	AC016957.2	78.0422	-0.172365	0.0957584	0.071861	1
ENSG00000171174	RBKS	18.9291	-0.285873	0.158841	0.071902	1
ENSG00000107863	ARHGAP21	317.096	0.166906	0.09278	0.0720282	1
ENSG00000100422	CERK	1145.64	0.0737513	0.0410048	0.0720815	1
ENSG00000271966	AC021321.1	16.9527	-0.262996	0.146245	0.0721256	1
ENSG00000166428	PLD4	32.4813	0.349551	0.194414	0.072181	1
ENSG00000273302	AC016747.3	12.0615	0.372969	0.207456	0.0722057	1
ENSG00000112077	RHAG	88.6191	-0.305554	0.169968	0.072222	1
ENSG00000285581	AC091196.1	27.0836	0.275187	0.1531	0.0722662	1
ENSG00000188313	PLSCR1	1966.94	-0.190451	0.10598	0.0723292	1
ENSG00000136828	RALGPS1	96.2216	-0.193803	0.107851	0.0723436	1
ENSG00000111058	ACSS3	299.964	-0.210874	0.11736	0.0723657	1
ENSG00000184867	ARMCX2	31.4236	0.304897	0.16971	0.0724023	1
ENSG00000181074	OR52N4	4.45696	0.607528	0.338203	0.0724403	1
ENSG00000132185	FCRLA	70.0014	-0.273068	0.152032	0.0724758	1
ENSG00000090776	EFNB1	39.9476	0.199073	0.110842	0.072495	1
ENSG00000196150	ZNF250	113.473	0.19357	0.107781	0.0725025	1
ENSG00000228113	AC003991.1	145.175	-0.224291	0.1249	0.0725316	1
ENSG00000156876	SASS6	68.8733	-0.219064	0.122027	0.072619	1
ENSG00000262580	AC087741.1	46.1489	-0.374497	0.208612	0.0726245	1
ENSG00000204388	HSPA1B	423.376	0.182389	0.101605	0.0726422	1
ENSG00000275700	AATF	281.465	0.118145	0.0658175	0.0726465	1
ENSG00000187912	CLEC17A	40.6761	-0.226578	0.126257	0.0727201	1
ENSG00000180061	TMEM150B	14.2295	-0.372773	0.207747	0.0727555	1
ENSG00000206077	ZDHHC11B	3.01498	0.811458	0.452311	0.0728089	1
ENSG00000109163	GNRHR	18.0821	-0.299176	0.166785	0.0728475	1
ENSG00000211800	TRAV20	7.40537	0.450915	0.251408	0.0728837	1
ENSG00000237719	Z95152.1	91.4112	-0.202263	0.112787	0.0729205	1
ENSG00000213190	MLLT11	225.683	0.137603	0.0767368	0.0729443	1
ENSG00000127837	AAMP	330.665	0.155633	0.086796	0.0729584	1
ENSG00000248476	BACH1-IT1	20.2058	-0.293581	0.163745	0.0729857	1
ENSG00000114166	KAT2B	3319.27	-0.163933	0.0914497	0.0730359	1
ENSG00000127948	POR	351.102	0.16362	0.0913113	0.0731498	1
ENSG00000174607	UGT8	13.5849	-0.39294	0.219289	0.0731524	1
ENSG00000229754	CXCR2P1	152.397	0.286498	0.1599	0.0731759	1
ENSG00000070540	WIPI1	341.391	-0.127516	0.0711924	0.0732709	1
ENSG00000166037	CEP57	458.997	-0.148136	0.0827119	0.0732956	1
ENSG00000163719	MTMR14	574.364	0.095997	0.0536007	0.0732991	1
ENSG00000100284	TOM1	427.592	0.140093	0.0782221	0.0732997	1
ENSG00000183576	SETD3	564.346	-0.177454	0.0990844	0.0733031	1
ENSG00000225163	LINC00618	3.24553	0.804841	0.449485	0.0733602	1
ENSG00000141905	NFIC	48.7239	0.289474	0.161671	0.0733709	1
ENSG00000242314	RPL12P32	11.3767	-0.445252	0.248693	0.0733954	1
ENSG00000106009	BRAT1	311.98	0.149056	0.0832583	0.0734093	1
ENSG00000172508	CARNS1	27.5035	0.423732	0.2367	0.0734272	1
ENSG00000242113	RN7SL124P	5.0309	-0.579988	0.323988	0.0734295	1
ENSG00000219433	BTBD10P2	3.41737	-0.645728	0.360798	0.0734983	1
ENSG00000165304	MELK	25.8134	-0.323593	0.180828	0.0735327	1
ENSG00000283483	AC068205.4	4.31617	-0.561024	0.313535	0.0735587	1
ENSG00000164040	PGRMC2	112.498	-0.180826	0.101071	0.0736009	1
ENSG00000064651	SLC12A2	129.6	-0.235771	0.131785	0.0736049	1
ENSG00000157483	MYO1E	93.9015	-0.22257	0.12442	0.0736375	1
ENSG00000257913	DDN-AS1	21.9791	-0.273456	0.152921	0.0737412	1
ENSG00000164258	NDUFS4	43.5291	-0.225518	0.12612	0.0737564	1
ENSG00000253562	AC107909.2	4.11345	-0.654671	0.366147	0.0737762	1
ENSG00000172037	LAMB2	15.7117	0.342919	0.19183	0.073837	1
ENSG00000135469	COQ10A	47.1571	-0.196289	0.109827	0.073895	1
ENSG00000273374	AC069222.1	2.25516	-1.01781	0.569516	0.0739119	1
ENSG00000214756	CSKMT	54.1558	0.231174	0.129363	0.0739348	1
ENSG00000196378	ZNF34	39.1284	0.185585	0.103857	0.0739493	1
ENSG00000227788	MTCO3P43	4.72135	-0.71901	0.402432	0.0739921	1
ENSG00000163626	COX18	144.28	0.130665	0.0731493	0.0740536	1
ENSG00000159079	CFAP298	130.268	0.17541	0.0981996	0.0740572	1
ENSG00000101557	USP14	269.385	-0.203443	0.113896	0.0740647	1
ENSG00000131115	ZNF227	283.1	-0.106895	0.0598472	0.0740784	1
ENSG00000134152	KATNBL1	946.717	-0.147177	0.0824243	0.0741641	1
ENSG00000261754	AC008555.1	15.636	-0.322605	0.180684	0.0741865	1
ENSG00000162415	ZSWIM5	23.1702	0.275076	0.154069	0.0741945	1
ENSG00000256664	AC025423.2	115.707	-0.222811	0.124796	0.074196	1
ENSG00000235150	RCBTB2P1	6.99745	-0.502892	0.281708	0.0742367	1
ENSG00000225756	DBH-AS1	2.32001	1.10571	0.619433	0.0742562	1
ENSG00000103042	SLC38A7	27.04	0.319506	0.179034	0.0743246	1
ENSG00000272256	AC044849.1	22.9465	0.302798	0.169693	0.0743606	1
ENSG00000266891	AP000902.1	3.48336	0.964393	0.540493	0.0743777	1
ENSG00000214114	MYCBP	319.833	-0.176768	0.0990765	0.0743982	1
ENSG00000099338	CATSPERG	15.9744	0.345289	0.193555	0.0744351	1
ENSG00000083635	NUFIP1	17.2137	-0.242884	0.136221	0.0745842	1
ENSG00000123146	ADGRE5	2978.6	0.182068	0.102124	0.0746175	1
ENSG00000150779	TIMM8B	78.9224	-0.215974	0.121145	0.0746242	1
ENSG00000159459	UBR1	934.211	-0.129551	0.0726709	0.0746329	1
ENSG00000188389	PDCD1	21.5883	0.316945	0.177851	0.0747367	1
ENSG00000139644	TMBIM6	5729.73	0.106961	0.0600238	0.0747542	1
ENSG00000268798	AC027307.3	3.54094	0.629342	0.353242	0.0748115	1
ENSG00000175294	CATSPER1	13.8883	0.387056	0.217254	0.0748174	1
ENSG00000136147	PHF11	582.28	-0.122245	0.0686386	0.0749131	1
ENSG00000148834	GSTO1	502.341	-0.161016	0.0904267	0.0749736	1
ENSG00000107372	ZFAND5	1918.4	-0.120664	0.0677767	0.0750239	1
ENSG00000104889	RNASEH2A	31.6725	-0.262659	0.147558	0.07507	1
ENSG00000140990	NDUFB10	200.134	0.132538	0.0744738	0.0751323	1
ENSG00000242737	AC012170.1	4.27656	-0.573086	0.322041	0.0751506	1
ENSG00000055917	PUM2	2128.57	-0.103825	0.0583517	0.0751908	1
ENSG00000260233	SSSCA1-AS1	11.3581	-0.440338	0.247484	0.0751974	1
ENSG00000223599	AL513523.1	68.1162	-0.182603	0.102669	0.0753105	1
ENSG00000262049	AC139530.1	53.2769	0.187629	0.105495	0.0753119	1
ENSG00000164889	SLC4A2	131.188	0.249331	0.140198	0.0753335	1
ENSG00000123119	NECAB1	32.0622	-0.354641	0.199427	0.0753547	1
ENSG00000234518	PTGES3P1	21.505	-0.33857	0.190398	0.0753678	1
ENSG00000050030	NEXMIF	11.8557	0.366167	0.205945	0.0754066	1
ENSG00000173559	NABP1	9647.63	-0.151705	0.0853297	0.0754248	1
ENSG00000274104	AC020910.4	3.75618	0.589176	0.331706	0.0756998	1
ENSG00000259209	AC004943.1	6.28722	0.482354	0.271569	0.0757045	1
ENSG00000172965	MIR4435-2HG	527.58	-0.116393	0.0655317	0.075711	1
ENSG00000171298	GAA	341.412	0.180403	0.101601	0.0757983	1
ENSG00000165501	LRR1	103.655	-0.211169	0.118943	0.0758337	1
ENSG00000264739	AC093484.2	9.57252	-0.375572	0.211593	0.0759028	1
ENSG00000228809	AL034428.1	2.30642	-0.765283	0.431248	0.0759679	1
ENSG00000196642	RABL6	160.967	0.144877	0.0816575	0.0760289	1
ENSG00000181856	SLC2A4	5.73381	-0.524729	0.295761	0.0760362	1
ENSG00000108106	UBE2S	106.348	0.222549	0.125447	0.0760555	1
ENSG00000170298	LGALS9B	2.79682	-0.991694	0.55902	0.0760653	1
ENSG00000013375	PGM3	250.281	0.172986	0.0975139	0.0760689	1
ENSG00000154822	PLCL2	2350.91	-0.149072	0.0840405	0.0760945	1
ENSG00000229463	LYST-AS1	9.77008	-0.356435	0.200987	0.0761577	1
ENSG00000108091	CCDC6	283.125	-0.158303	0.0892658	0.0761637	1
ENSG00000181588	MEX3D	9.21195	0.372725	0.210229	0.0762375	1
ENSG00000212807	OR2A42	57.247	-0.257509	0.145266	0.0762842	1
ENSG00000223878	PPIAP53	5.56852	-0.613757	0.346263	0.0763086	1
ENSG00000163634	THOC7	121.454	-0.211751	0.119465	0.0763131	1
ENSG00000284602	AL031432.4	30.2191	-0.204806	0.115558	0.0763415	1
ENSG00000161204	ABCF3	210.867	0.139093	0.0784891	0.0763718	1
ENSG00000133612	AGAP3	58.7543	0.289174	0.163194	0.0764	1
ENSG00000074071	MRPS34	148.762	0.152683	0.0861775	0.076439	1
ENSG00000134419	RPS15A	2065.89	-0.213334	0.120478	0.0766067	1
[truncated: 22,594 more rows]

## Sheet: Table S3
Supplementary Table 3. Differential gene expression analysis between three months after treatment and six months after treatment.
SE: standard error, FDR: False discovery rate
Gene ID	Gene Symbol	Average expression across all samples	log2FoldChange (Six months after treatment/ Three months after treatment)	SE	P-value	FDR
ENSG00000143297	FCRL5	84.3577	-0.465784	0.103933	7.40933e-06	0.318942
ENSG00000169994	MYO7B	41.0694	-0.547639	0.130914	2.87438e-05	0.530587
ENSG00000214651	AL513122.1	8.93258	1.04183	0.252529	3.69782e-05	0.530587
ENSG00000198796	ALPK2	10.2713	1.10292	0.27951	7.9504e-05	0.855582
ENSG00000251791	SCARNA6	391.431	0.423902	0.109423	0.000107068	0.921394
ENSG00000164649	CDCA7L	186.18	-0.397161	0.105232	0.000160548	0.921394
ENSG00000109805	NCAPG	37.7127	-0.757627	0.201601	0.000171239	0.921394
ENSG00000211899	IGHM	468.853	-0.478483	0.130393	0.000242984	0.999999
ENSG00000184281	TSSC4	283.155	-0.24986	0.0684305	0.000260921	0.999999
ENSG00000149527	PLCH2	61.3153	0.673333	0.18584	0.000291002	0.999999
ENSG00000153064	BANK1	215.509	-0.378014	0.106005	0.000362475	0.999999
ENSG00000163534	FCRL1	149.552	-0.572373	0.161684	0.000400036	0.999999
ENSG00000116191	RALGPS2	569.857	-0.284476	0.0805474	0.000412761	0.999999
ENSG00000167487	KLHL26	23.3353	0.830981	0.236654	0.000445807	0.999999
ENSG00000155008	APOOL	41.6783	0.525453	0.149734	0.000449369	0.999999
ENSG00000196724	ZNF418	47.3049	-0.509901	0.147011	0.000523473	0.999999
ENSG00000268758	ADGRE4P	121.335	0.413228	0.119448	0.000541223	0.999999
ENSG00000154310	TNIK	372.27	0.275997	0.0804548	0.000602556	0.999999
ENSG00000205056	LINC02397	64.6659	-0.495862	0.146907	0.000737196	0.999999
ENSG00000254860	TMEM9B-AS1	18.0042	0.528091	0.156816	0.000758295	0.999999
ENSG00000176148	TCP11L1	131.311	0.313252	0.0932585	0.000782338	0.999999
ENSG00000263590	LINC02591	7.21943	1.87904	0.572787	0.00103617	0.999999
ENSG00000165821	SALL2	4.72653	1.11608	0.340364	0.00104152	0.999999
ENSG00000106244	PDAP1	223.786	-0.247222	0.0754001	0.0010425	0.999999
ENSG00000246465	AC138904.1	2.61678	1.6505	0.503917	0.00105536	0.999999
ENSG00000186047	DLEU7	18.4007	0.467462	0.143803	0.00115121	0.999999
ENSG00000254017	IGHEP2	56.5484	0.464076	0.143342	0.00120561	0.999999
ENSG00000231822	AC019097.1	2.17484	1.33605	0.413959	0.00124879	0.999999
ENSG00000153253	SCN3A	24.4315	-0.778808	0.241574	0.00126464	0.999999
ENSG00000283597	FAM169B	6.89145	-1.26156	0.39223	0.00129823	0.999999
ENSG00000189221	MAOA	32.1413	-0.847203	0.264156	0.0013403	0.999999
ENSG00000006756	ARSD	260.931	-0.206995	0.064695	0.00137644	0.999999
ENSG00000145936	KCNMB1	23.6078	0.630799	0.198554	0.00148827	0.999999
ENSG00000280099	AL603750.1	2.23813	1.56527	0.492815	0.00149226	0.999999
ENSG00000111863	ADTRP	32.7172	0.611129	0.192445	0.00149523	0.999999
ENSG00000168872	DDX19A	196.126	-0.203888	0.0645695	0.00159047	0.999999
ENSG00000120915	EPHX2	98.3922	0.33225	0.105706	0.00167135	0.999999
ENSG00000202538	RNU4-2	23.6988	0.665283	0.211865	0.00168879	0.999999
ENSG00000279207	AC015813.6	82.3633	0.31941	0.10198	0.00173561	0.999999
ENSG00000076554	TPD52	117.644	-0.38502	0.122984	0.00174423	0.999999
ENSG00000254887	AC010247.1	10.4377	0.62586	0.200954	0.00184287	0.999999
ENSG00000171094	ALK	11.6248	0.74739	0.240127	0.00185521	0.999999
ENSG00000173153	ESRRA	340.705	-0.173976	0.056349	0.00201863	0.999999
ENSG00000187922	LCN10	12.6589	-0.670935	0.217317	0.00201941	0.999999
ENSG00000182983	ZNF662	15.3072	0.582034	0.18866	0.0020349	0.999999
ENSG00000231310	TBL1XR1-AS1	6.73734	0.718155	0.232976	0.00205245	0.999999
ENSG00000101187	SLCO4A1	3.7171	-1.36609	0.443504	0.00206843	0.999999
ENSG00000260300	AC009119.2	5.84284	-1.15244	0.375094	0.00212333	0.999999
ENSG00000171189	GRIK1	12.1903	0.571705	0.186778	0.00220695	0.999999
ENSG00000091181	IL5RA	161.958	0.383679	0.125514	0.00223671	0.999999
ENSG00000065883	CDK13	1727.49	0.135468	0.0443623	0.00226054	0.999999
ENSG00000172671	ZFAND4	266.895	-0.195751	0.0642644	0.00231893	0.999999
ENSG00000152495	CAMK4	1161.01	0.241301	0.0793528	0.00235903	0.999999
ENSG00000214967	NPIPA7	3.13025	2.16848	0.71493	0.00242029	0.999999
ENSG00000101161	PRPF6	511.533	-0.185005	0.0610471	0.00244132	0.999999
ENSG00000072401	UBE2D1	848.655	-0.396899	0.13122	0.002489	0.999999
ENSG00000197124	ZNF682	42.9996	-0.409271	0.13559	0.00254081	0.999999
ENSG00000099953	MMP11	7.15319	-1.04815	0.348085	0.00260216	0.999999
ENSG00000134376	CRB1	5.43204	1.28122	0.426161	0.00264344	0.999999
ENSG00000180537	RNF182	224.242	-0.585601	0.195316	0.00271557	0.999999
ENSG00000197813	AC011450.1	6.04617	0.894064	0.298374	0.00273143	0.999999
ENSG00000200320	SNORA63	14.3017	0.53456	0.178448	0.00273901	0.999999
ENSG00000012223	LTF	546.646	-0.497807	0.166997	0.00287373	0.999999
ENSG00000246084	LINC02325	26.3785	0.449894	0.151343	0.00295211	0.999999
ENSG00000163126	ANKRD23	28.251	0.505272	0.170002	0.00295712	0.999999
ENSG00000251623	AC139491.5	10.6995	0.99576	0.335068	0.00296047	0.999999
ENSG00000131023	LATS1	408.317	0.161347	0.0542957	0.00296222	0.999999
ENSG00000164821	DEFA4	132.421	-0.578366	0.19473	0.00297715	0.999999
ENSG00000149554	CHEK1	28.0529	-0.456464	0.153762	0.00299123	0.999999
ENSG00000243509	TNFRSF6B	3.67659	1.9486	0.657441	0.00303746	0.999999
ENSG00000160050	CCDC28B	33.84	0.345047	0.116455	0.00304724	0.999999
ENSG00000248318	AC104958.1	17.5477	0.703707	0.237521	0.00304941	0.999999
ENSG00000262380	AC026401.2	4.48431	1.24001	0.418771	0.00306567	0.999999
ENSG00000212443	SNORA53	9.27769	1.27911	0.432223	0.00308261	0.999999
ENSG00000176105	YES1	67.6567	0.380464	0.128638	0.00310013	0.999999
ENSG00000128311	TST	214.744	-0.258405	0.0874308	0.0031213	0.999999
ENSG00000107249	GLIS3	12.4118	0.819912	0.27777	0.00315963	0.999999
ENSG00000109917	ZPR1	254.527	0.240284	0.0816134	0.0032382	0.999999
ENSG00000237041	AC007679.2	2.55802	1.24237	0.422471	0.00327457	0.999999
ENSG00000264270	AC087749.1	2.88313	1.6405	0.557959	0.00328016	0.999999
ENSG00000180998	GPR137C	1.87835	1.6719	0.570435	0.00337956	0.999999
ENSG00000173166	RAPH1	76.5423	0.428218	0.146114	0.00338187	0.999999
ENSG00000184492	FOXD4L1	3.41726	1.28503	0.438691	0.00339808	0.999999
ENSG00000238000	AC116347.1	5.58753	0.773927	0.264294	0.00340849	0.999999
ENSG00000145604	SKP2	161.319	0.209386	0.0715513	0.00342936	0.999999
ENSG00000148143	ZNF462	15.3994	1.13618	0.388475	0.0034476	0.999999
ENSG00000135631	RAB11FIP5	44.5321	0.438927	0.150113	0.00345584	0.999999
ENSG00000169902	TPST1	402.387	-0.490936	0.168072	0.00348915	0.999999
ENSG00000273108	AL121929.2	2.50593	1.19254	0.409417	0.00358244	0.999999
ENSG00000100350	FOXRED2	6.33248	-1.03382	0.355783	0.00366347	0.999999
ENSG00000101247	NDUFAF5	80.1527	0.343129	0.118347	0.00373925	0.999999
ENSG00000100711	ZFYVE21	152.753	-0.208914	0.0720712	0.00374697	0.999999
ENSG00000197385	ZNF860	24.1251	-0.569697	0.197062	0.00384066	0.999999
ENSG00000139842	CUL4A	948.363	-0.193659	0.0671266	0.00391436	0.999999
ENSG00000232702	AL158050.1	3.62431	-1.12589	0.391347	0.00401514	0.999999
ENSG00000276449	AC004076.2	7.5492	0.773036	0.269098	0.0040699	0.999999
ENSG00000088325	TPX2	34.0389	-0.36851	0.128483	0.00412857	0.999999
ENSG00000226803	ZNF451-AS1	24.3143	0.445009	0.155655	0.00425052	0.999999
ENSG00000121903	ZSCAN20	37.8634	0.353997	0.123896	0.00427401	0.999999
ENSG00000101365	IDH3B	383.449	-0.216738	0.0759691	0.00433117	0.999999
ENSG00000212232	SNORD17	845.617	0.414381	0.145359	0.00436167	0.999999
ENSG00000174600	CMKLR1	127.09	0.277546	0.0975795	0.00445088	0.999999
ENSG00000089775	ZBTB25	451.224	0.213534	0.0752169	0.00452687	0.999999
ENSG00000258643	BCL2L2-PABPN1	7.03601	-1.91009	0.67289	0.00453074	0.999999
ENSG00000186591	UBE2H	2082.46	-0.224071	0.0789498	0.0045377	0.999999
ENSG00000197561	ELANE	32.3	-0.711733	0.250812	0.00454383	0.999999
ENSG00000172663	TMEM134	50.0219	0.389558	0.13734	0.00456175	0.999999
ENSG00000248429	FAM198B-AS1	59.0313	0.399967	0.141182	0.00461145	0.999999
ENSG00000285758	AC036214.4	7.66314	0.665589	0.235119	0.00464236	0.999999
ENSG00000256356	HSPA8P5	12.1534	0.78046	0.276094	0.00470173	0.999999
ENSG00000256069	A2MP1	8.51512	1.01127	0.357845	0.00471347	0.999999
ENSG00000132704	FCRL2	69.6395	-0.394353	0.139595	0.00472834	0.999999
ENSG00000198815	FOXJ3	580.286	0.19758	0.0701045	0.00482686	0.999999
ENSG00000163083	INHBB	9.58605	-0.792279	0.281436	0.00487578	0.999999
ENSG00000160191	PDE9A	21.8324	0.470361	0.167411	0.00495993	0.999999
ENSG00000183506	PI4KAP2	68.2226	0.477474	0.170058	0.00498949	0.999999
ENSG00000224660	SH3BP5-AS1	419.665	0.240639	0.0857085	0.00499045	0.999999
ENSG00000275120	AC048382.5	18.7355	0.401779	0.143564	0.00513238	0.999999
ENSG00000267554	AC015911.8	76.7717	0.297265	0.106475	0.00524019	0.999999
ENSG00000186951	PPARA	150.384	0.367348	0.131953	0.00537024	0.999999
ENSG00000005381	MPO	86.7116	-0.511866	0.184087	0.00542634	0.999999
ENSG00000100292	HMOX1	224.21	-0.222787	0.0802395	0.00549445	0.999999
ENSG00000186106	ANKRD46	125.06	0.295349	0.106405	0.00550801	0.999999
ENSG00000109686	SH3D19	9.49114	1.22672	0.442135	0.00552803	0.999999
ENSG00000100427	MLC1	69.005	-0.47295	0.170461	0.00552807	0.999999
ENSG00000260464	AL049796.1	4.39735	0.902847	0.325496	0.00554129	0.999999
ENSG00000259895	AC106820.2	3.982	-1.10946	0.400297	0.00557811	0.999999
ENSG00000236814	AC046176.1	1.96868	1.16467	0.420465	0.00560645	0.999999
ENSG00000213533	STIMATE	255.639	0.269884	0.0975017	0.00564023	0.999999
ENSG00000104756	KCTD9	290.91	0.185339	0.0669746	0.00565213	0.999999
ENSG00000196296	ATP2A1	4.67427	1.28153	0.465121	0.0058643	0.999999
ENSG00000157985	AGAP1	37.2803	0.556435	0.201965	0.00586734	0.999999
ENSG00000274712	AC005332.4	21.9478	0.443944	0.161321	0.00592457	0.999999
ENSG00000114544	SLC41A3	92.9538	0.284654	0.103491	0.00594986	0.999999
ENSG00000184005	ST6GALNAC3	93.2514	-0.372351	0.135493	0.00599391	0.999999
ENSG00000257913	DDN-AS1	22.3205	0.349456	0.127292	0.00604549	0.999999
ENSG00000222328	RNU2-2P	979.85	0.426262	0.155356	0.00607361	0.999999
ENSG00000145476	CYP4V2	289.281	0.187203	0.0682476	0.00608801	0.999999
ENSG00000285676	AL158212.5	10.4248	0.763836	0.278472	0.00608886	0.999999
ENSG00000143149	ALDH9A1	417.717	-0.187703	0.0684428	0.00609779	0.999999
ENSG00000260799	KRT8P50	10.6565	0.581211	0.212167	0.00615517	0.999999
ENSG00000183742	MACC1	25.5969	-0.555811	0.202938	0.00616611	0.999999
ENSG00000153896	ZNF599	29.125	0.424117	0.155266	0.00630368	0.999999
ENSG00000216809	AL589993.1	55.2476	0.295483	0.108186	0.00630944	0.999999
ENSG00000148773	MKI67	159.324	-0.40877	0.149839	0.00637085	0.999999
ENSG00000211893	IGHG2	81.6843	-0.559721	0.205454	0.00644342	0.999999
ENSG00000211452	DIO1	9.7977	0.758234	0.279202	0.00661325	0.999999
ENSG00000092036	HAUS4	589.989	-0.242704	0.0893857	0.0066227	0.999999
ENSG00000180185	FAHD1	160.039	-0.237523	0.0875796	0.00668623	0.999999
ENSG00000108559	NUP88	195.94	0.22237	0.0821401	0.0067852	0.999999
ENSG00000262814	MRPL12	15.3506	0.559962	0.206869	0.00679263	0.999999
ENSG00000106537	TSPAN13	33.4202	-0.425536	0.157214	0.00679488	0.999999
ENSG00000200795	RNU4-1	7.44973	0.800341	0.295727	0.00680266	0.999999
ENSG00000183087	GAS6	36.1099	0.41036	0.151869	0.00689113	0.999999
ENSG00000225636	HNRNPA3P15	7.4127	0.628304	0.232829	0.00696391	0.999999
ENSG00000165480	SKA3	55.0533	-0.500502	0.185556	0.00699011	0.999999
ENSG00000163710	PCOLCE2	7.84666	-1.08334	0.401679	0.00699634	0.999999
ENSG00000167434	CA4	144.917	-0.404253	0.149924	0.00700965	0.999999
ENSG00000171695	LKAAEAR1	2.33892	1.36866	0.508	0.00705553	0.999999
ENSG00000162777	DENND2D	856.295	0.126374	0.0469256	0.00707992	0.999999
ENSG00000188712	OR13D3P	3.78551	0.869103	0.323047	0.00713818	0.999999
ENSG00000189077	TMEM120A	194.858	-0.282695	0.105099	0.00714934	0.999999
ENSG00000233469	ST6GALNAC4P1	2.34375	1.58763	0.590409	0.00716605	0.999999
ENSG00000006007	GDE1	989.018	-0.198483	0.073849	0.00719483	0.999999
ENSG00000139734	DIAPH3	12.8002	-0.927792	0.345957	0.0073225	0.999999
ENSG00000157796	WDR19	157.787	0.224702	0.083852	0.00736781	0.999999
ENSG00000099204	ABLIM1	965.798	0.239249	0.0893613	0.00742133	0.999999
ENSG00000004799	PDK4	216.694	-0.39996	0.149442	0.00744262	0.999999
ENSG00000091513	TF	12.7179	-1.07605	0.402258	0.00747263	0.999999
ENSG00000198453	ZNF568	70.1698	-0.250034	0.0935977	0.00755417	0.999999
ENSG00000110400	NECTIN1	25.9403	-0.66218	0.2481	0.00760761	0.999999
ENSG00000235033	AL590999.1	30.0553	-0.985655	0.369436	0.00763037	0.999999
ENSG00000275221	HIST1H2AK	32.2483	0.50758	0.190305	0.00764892	0.999999
ENSG00000229463	LYST-AS1	10.7206	0.576314	0.216648	0.00781098	0.999999
ENSG00000263072	ZNF213-AS1	42.1899	0.388741	0.146147	0.00781558	0.999999
ENSG00000259321	AL136295.2	6.73813	0.728718	0.273969	0.00781745	0.999999
ENSG00000110200	ANAPC15	21.7057	0.348142	0.130906	0.00782621	0.999999
ENSG00000134245	WNT2B	39.4528	0.37659	0.141757	0.00789373	0.999999
ENSG00000148814	LRRC27	36.6186	0.380568	0.143288	0.00790796	0.999999
ENSG00000101363	MANBAL	51.5062	0.232912	0.087733	0.00793595	0.999999
ENSG00000138798	EGF	106.156	-0.35639	0.134282	0.00795317	0.999999
ENSG00000122786	CALD1	31.9155	-0.550167	0.207629	0.008055	0.999999
ENSG00000134253	TRIM45	8.17331	0.602537	0.227536	0.00809458	0.999999
ENSG00000153208	MERTK	50.551	-0.347762	0.131329	0.00809617	0.999999
ENSG00000120093	HOXB3	23.623	0.740083	0.279682	0.0081411	0.999999
ENSG00000184402	SS18L1	127.301	0.261856	0.0991209	0.00824721	0.999999
ENSG00000198331	HYLS1	46.4283	0.299596	0.113425	0.00825766	0.999999
ENSG00000166145	SPINT1	85.8024	-0.291336	0.110553	0.0084072	0.999999
ENSG00000135924	DNAJB2	825.608	-0.259279	0.0984537	0.00845059	0.999999
ENSG00000188771	PLET1	4.2267	1.28358	0.487423	0.00845357	0.999999
ENSG00000242134	RPL5P13	8.83567	0.658401	0.250035	0.00845756	0.999999
ENSG00000122779	TRIM24	263.835	0.155727	0.0592094	0.00853575	0.999999
ENSG00000115649	CNPPD1	365.264	-0.247838	0.0942578	0.00855437	0.999999
ENSG00000143776	CDC42BPA	183.148	-0.51047	0.194224	0.00858249	0.999999
ENSG00000198824	CHAMP1	52.4861	0.395518	0.150803	0.0087222	0.999999
ENSG00000230399	RBBP8P1	38.3045	0.416493	0.159139	0.00886619	0.999999
ENSG00000259326	AC116158.1	101.503	0.328626	0.125631	0.00890193	0.999999
ENSG00000177455	CD19	21.1981	-0.482179	0.184351	0.00890838	0.999999
ENSG00000156738	MS4A1	341.509	-0.353126	0.135049	0.0089278	0.999999
ENSG00000167037	SGSM1	20.212	0.499722	0.191503	0.00906831	0.999999
ENSG00000152580	IGSF10	5.30626	1.17336	0.449663	0.00906978	0.999999
ENSG00000185896	LAMP1	788.744	-0.257966	0.0990277	0.00918763	0.999999
ENSG00000005189	REXO5	15.2232	0.491187	0.188681	0.00923418	0.999999
ENSG00000229152	ANKRD10-IT1	39.8656	-0.365108	0.140311	0.0092647	0.999999
ENSG00000271828	AC008937.3	12.3615	0.43892	0.168786	0.00930994	0.999999
ENSG00000161011	SQSTM1	2169.11	-0.175566	0.0675212	0.00931788	0.999999
ENSG00000144648	ACKR2	5.23139	-0.938017	0.361552	0.00947522	0.999999
ENSG00000143951	WDPCP	125.042	0.206932	0.0802074	0.00988102	0.999999
ENSG00000211898	IGHD	11.1723	-0.780043	0.302867	0.0100085	0.999999
ENSG00000174384	PMS2P6	26.602	0.437877	0.170119	0.0100548	0.999999
ENSG00000273139	AC007663.3	3.98651	0.835864	0.324833	0.010076	0.999999
ENSG00000269794	AC010642.1	2.97563	1.22696	0.477639	0.0102051	0.999999
ENSG00000073605	GSDMB	191.973	0.281344	0.109582	0.0102455	0.999999
ENSG00000242318	AC058823.1	3.55943	-1.00642	0.392037	0.0102538	0.999999
ENSG00000164707	SLC13A4	57.6072	0.466791	0.182058	0.0103481	0.999999
ENSG00000145850	TIMD4	4.83296	0.990677	0.387112	0.0104929	0.999999
ENSG00000150938	CRIM1	118.695	0.364797	0.142699	0.0105759	0.999999
ENSG00000135451	TROAP	12.0657	-0.528203	0.206968	0.0107074	0.999999
ENSG00000226791	LINC02611	10.0982	0.471033	0.184579	0.0107126	0.999999
ENSG00000238197	PAXBP1-AS1	61.8138	0.213994	0.083868	0.0107242	0.999999
ENSG00000243646	IL10RB	1028.64	-0.230344	0.0902967	0.0107425	0.999999
ENSG00000271888	AL136162.1	3.79831	1.14431	0.448614	0.0107482	0.999999
ENSG00000156535	CD109	29.5579	0.474669	0.186124	0.0107636	0.999999
ENSG00000279119	AC006449.7	22.4665	0.454687	0.178342	0.0107869	0.999999
ENSG00000196756	SNHG17	39.3889	0.475512	0.186761	0.0108933	0.999999
ENSG00000203799	CCDC162P	11.7644	0.582293	0.228755	0.0109123	0.999999
ENSG00000175787	ZNF169	159.487	0.254599	0.100029	0.0109199	0.999999
ENSG00000225442	MPRIP-AS1	3.65316	0.953606	0.37472	0.0109325	0.999999
ENSG00000099377	HSD3B7	13.6664	-0.580992	0.228472	0.0109923	0.999999
ENSG00000122025	FLT3	185.469	-0.454534	0.178926	0.0110741	0.999999
ENSG00000115457	IGFBP2	10.4509	-0.725045	0.28559	0.0111246	0.999999
ENSG00000284428	AC092329.4	83.0685	0.337884	0.133417	0.0113236	0.999999
ENSG00000100949	RABGGTA	42.6971	0.418875	0.165649	0.0114489	0.999999
ENSG00000102837	OLFM4	210.674	-0.509624	0.202142	0.0116982	0.999999
ENSG00000134463	ECHDC3	90.0621	-0.556817	0.221054	0.0117717	0.999999
ENSG00000118432	CNR1	16.9103	-0.587717	0.233389	0.0117962	0.999999
ENSG00000126759	CFP	2009.46	-0.20535	0.0815801	0.0118307	0.999999
ENSG00000236811	GAPDHP2	4.13946	1.07142	0.426127	0.011926	0.999999
ENSG00000185013	NT5C1B	12.1929	0.470651	0.187244	0.0119514	0.999999
ENSG00000162739	SLAMF6	344.692	0.16894	0.0672909	0.0120528	0.999999
ENSG00000197483	ZNF628	10.5291	0.879422	0.350429	0.0120883	0.999999
ENSG00000196470	SIAH1	245.382	-0.141416	0.0563743	0.0121236	0.999999
ENSG00000147642	SYBU	4.48187	-0.94495	0.376871	0.0121638	0.999999
ENSG00000256981	AC134349.2	49.5125	0.282891	0.112912	0.0122306	0.999999
ENSG00000065618	COL17A1	40.8201	-0.413734	0.16515	0.012238	0.999999
ENSG00000241163	LINC00877	146.74	0.308259	0.123049	0.0122393	0.999999
ENSG00000213397	HAUS7	74.205	-0.305736	0.122045	0.0122417	0.999999
ENSG00000259677	AC027176.2	3.64995	1.12877	0.450728	0.0122686	0.999999
ENSG00000060982	BCAT1	148.452	-0.208381	0.08324	0.0123017	0.999999
ENSG00000232036	AL078645.2	10.1764	0.640013	0.255692	0.0123126	0.999999
ENSG00000125810	CD93	3824.88	-0.165388	0.0661542	0.0124182	0.999999
ENSG00000182586	LINC00334	3.77333	1.00912	0.404027	0.0125019	0.999999
ENSG00000120215	MLANA	61.0376	0.364403	0.145931	0.0125214	0.999999
ENSG00000162650	ATXN7L2	14.0243	0.760853	0.304815	0.0125562	0.999999
ENSG00000163378	EOGT	65.498	0.251442	0.100808	0.0126218	0.999999
ENSG00000096006	CRISP3	85.3227	-0.476873	0.191224	0.0126387	0.999999
ENSG00000099968	BCL2L13	571.859	-0.177066	0.071058	0.0127079	0.999999
ENSG00000261616	AC036108.3	3.30661	1.11398	0.447147	0.0127277	0.999999
ENSG00000130649	CYP2E1	4.21592	1.24294	0.499486	0.0128307	0.999999
ENSG00000163683	SMIM14	541.294	-0.211484	0.0851857	0.0130418	0.999999
ENSG00000225830	ERCC6	511.703	-0.138406	0.0557758	0.0130843	0.999999
ENSG00000135414	GDF11	141.538	0.214409	0.0864163	0.0130972	0.999999
ENSG00000173727	AP000769.1	9.94727	0.668772	0.269701	0.0131501	0.999999
ENSG00000026751	SLAMF7	277.161	0.231043	0.0932074	0.0131823	0.999999
ENSG00000136573	BLK	67.201	-0.464186	0.187263	0.0131831	0.999999
ENSG00000274641	HIST1H2BO	69.061	-0.303613	0.122538	0.0132234	0.999999
ENSG00000054690	PLEKHH1	17.359	0.530078	0.213961	0.0132327	0.999999
ENSG00000166105	GLB1L3	22.4193	0.417213	0.168529	0.0133007	0.999999
ENSG00000156515	HK1	904.663	-0.214568	0.0868166	0.0134542	0.999999
ENSG00000166278	C2	25.4709	-0.438484	0.17744	0.0134674	0.999999
ENSG00000151923	TIAL1	324.985	0.235094	0.0951778	0.0135092	0.999999
ENSG00000165312	OTUD1	233.103	-0.230323	0.0932872	0.0135504	0.999999
ENSG00000200087	SNORA73B	337.988	0.323798	0.13117	0.0135668	0.999999
ENSG00000165424	ZCCHC24	41.1792	0.378766	0.153469	0.0135857	0.999999
ENSG00000080802	CNOT4	216.602	0.253529	0.102793	0.0136473	0.999999
ENSG00000274383	AC103691.1	7.84527	0.584976	0.237474	0.0137654	0.999999
ENSG00000173811	CCDC13-AS1	5.27662	0.705433	0.286482	0.013801	0.999999
ENSG00000121933	TMIGD3	18.8149	-0.688231	0.279513	0.0138068	0.999999
ENSG00000066294	CD84	1020.03	0.198886	0.0807834	0.0138179	0.999999
ENSG00000281103	TRG-AS1	202.703	0.204498	0.0830932	0.0138524	0.999999
ENSG00000115183	TANC1	26.0453	-0.415617	0.16919	0.0140292	0.999999
ENSG00000144214	LYG1	6.47595	0.819835	0.333919	0.0140809	0.999999
ENSG00000240441	AC007622.1	2.82862	1.1479	0.467761	0.0141267	0.999999
ENSG00000101158	NELFCD	411.354	0.121508	0.0495278	0.0141537	0.999999
ENSG00000273768	RF00003	61.2922	1.09919	0.448741	0.0143059	0.999999
ENSG00000171723	GPHN	25.915	-0.551838	0.22549	0.0143937	0.999999
ENSG00000213071	LPAL2	34.5344	0.342961	0.14015	0.0144008	0.999999
ENSG00000196605	ZNF846	57.4152	0.287401	0.117558	0.0144944	0.999999
ENSG00000235532	LINC00402	99.7167	0.302577	0.123812	0.0145314	0.999999
ENSG00000226816	AC005082.1	6.6117	-0.662146	0.271176	0.0146159	0.999999
ENSG00000078699	CBFA2T2	151.872	0.334575	0.137057	0.0146415	0.999999
ENSG00000239839	DEFA3	1915.78	-0.426473	0.174822	0.0147087	0.999999
ENSG00000070404	FSTL3	21.2342	-0.482866	0.197994	0.0147364	0.999999
ENSG00000243238	IGKV2-30	15.6622	-0.568048	0.232961	0.0147532	0.999999
ENSG00000135426	TESPA1	183.311	0.309568	0.126958	0.0147545	0.999999
ENSG00000120217	CD274	439.487	0.238154	0.0976829	0.0147674	0.999999
ENSG00000101361	NOP56	426.949	-0.172689	0.0708329	0.0147697	0.999999
ENSG00000106459	NRF1	230.568	0.178865	0.0733724	0.014778	0.999999
ENSG00000153976	HS3ST3A1	6.23508	1.46336	0.600501	0.0148138	0.999999
ENSG00000244513	AC109587.1	83.9984	0.269531	0.110774	0.0149672	0.999999
ENSG00000106701	FSD1L	83.5004	-0.311042	0.127869	0.0149947	0.999999
ENSG00000175868	CALCB	2.91165	-0.954697	0.392565	0.0150181	0.999999
ENSG00000171596	NMUR1	38.1353	0.396856	0.163225	0.0150426	0.999999
ENSG00000100811	YY1	1152.55	-0.189466	0.077955	0.01508	0.999999
ENSG00000050393	MCUR1	106.774	-0.29805	0.122757	0.0151835	0.999999
ENSG00000187391	MAGI2	7.48723	0.810622	0.334047	0.0152381	0.999999
ENSG00000279621	AC020978.8	15.3241	0.892574	0.368122	0.0153222	0.999999
ENSG00000170967	DDI1	12.1286	0.659382	0.272007	0.015345	0.999999
ENSG00000270409	AC090950.1	6.79908	0.873914	0.360566	0.0153621	0.999999
ENSG00000118922	KLF12	1204.02	0.220847	0.0911314	0.0153765	0.999999
ENSG00000272320	AL445309.1	8.02994	0.652654	0.269345	0.0153881	0.999999
ENSG00000156475	PPP2R2B	82.5274	0.242702	0.100275	0.0155053	0.999999
ENSG00000220920	AL023807.1	4.95273	0.88171	0.364413	0.0155404	0.999999
ENSG00000100147	CCDC134	17.1932	0.41164	0.17017	0.0155635	0.999999
ENSG00000198771	RCSD1	2031.54	-0.139473	0.057668	0.0155828	0.999999
ENSG00000230593	PPIAP40	12.7359	0.621476	0.256974	0.0155875	0.999999
ENSG00000186205	MARC1	933.966	-0.339524	0.14043	0.0156167	0.999999
ENSG00000112984	KIF20A	11.672	-0.650275	0.269114	0.0156767	0.999999
ENSG00000218189	POM121L14P	3.06992	0.890729	0.368684	0.0156934	0.999999
ENSG00000275342	PRAG1	26.904	0.514804	0.213257	0.0157781	0.999999
ENSG00000197054	ZNF763	97.9361	-0.245535	0.101799	0.0158674	0.999999
ENSG00000252010	SCARNA5	821.118	0.370111	0.153482	0.0158899	0.999999
ENSG00000014919	COX15	371.908	-0.118059	0.0489863	0.0159509	0.999999
ENSG00000266965	AC090220.1	33.3182	0.352912	0.146479	0.0159829	0.999999
ENSG00000189283	FHIT	43.7943	0.845099	0.351289	0.0161413	0.999999
ENSG00000229623	METTL21AP1	5.83057	0.755837	0.314226	0.016155	0.999999
ENSG00000211698	TRGV4	41.6469	0.346495	0.144098	0.0161909	0.999999
ENSG00000114739	ACVR2B	140.078	0.254086	0.105702	0.0162259	0.999999
ENSG00000248356	AC093864.1	2.82967	1.07536	0.447583	0.0162798	0.999999
ENSG00000052850	ALX4	5.77044	0.830029	0.34548	0.0162818	0.999999
ENSG00000259001	AL355075.4	9859.5	0.324353	0.13502	0.016294	0.999999
ENSG00000224533	TMLHE-AS1	42.0095	0.371649	0.154721	0.016303	0.999999
ENSG00000280190	AC027279.4	5.95135	0.943465	0.393196	0.0164185	0.999999
ENSG00000168781	PPIP5K1	113.979	0.394368	0.164414	0.0164567	0.999999
ENSG00000114948	ADAM23	12.7983	0.620573	0.258925	0.0165422	0.999999
ENSG00000247950	SEC24B-AS1	7.39757	0.613702	0.256097	0.0165586	0.999999
ENSG00000184984	CHRM5	20.9411	0.655484	0.273578	0.0165765	0.999999
ENSG00000205537	AC121338.1	8.99977	-0.544082	0.22715	0.0166089	0.999999
ENSG00000285557	AC069410.1	21.7366	-0.456928	0.190825	0.0166436	0.999999
ENSG00000140905	GCSH	14.2367	-0.481094	0.200971	0.0166725	0.999999
ENSG00000198848	CES1	137.03	-0.302693	0.126457	0.0166817	0.999999
ENSG00000168899	VAMP5	57.5949	0.275078	0.114953	0.016713	0.999999
ENSG00000115590	IL1R2	1670.72	-0.421311	0.176095	0.0167334	0.999999
ENSG00000113504	SLC12A7	215.754	0.373461	0.15618	0.0167923	0.999999
ENSG00000107362	ABHD17B	197.965	-0.198257	0.0829411	0.0168328	0.999999
ENSG00000141127	PRPSAP2	259.222	-0.219766	0.0919589	0.0168562	0.999999
ENSG00000181744	DIPK2A	360.286	-0.177757	0.0744259	0.0169229	0.999999
ENSG00000230872	MFSD13B	4.10046	0.713998	0.299006	0.0169448	0.999999
ENSG00000154258	ABCA9	5.68703	-0.854838	0.358018	0.0169545	0.999999
ENSG00000073350	LLGL2	143.614	0.249893	0.10467	0.0169669	0.999999
ENSG00000235609	AF127577.4	28.2449	-0.384039	0.161024	0.01708	0.999999
ENSG00000213049	HNRNPA1P34	3.80403	0.925015	0.387978	0.0171165	0.999999
ENSG00000176171	BNIP3	173.312	0.196309	0.0823849	0.01718	0.999999
ENSG00000113924	HGD	17.3899	-0.492391	0.206666	0.0171937	0.999999
ENSG00000276952	AL121772.3	2.13176	1.33617	0.561064	0.0172428	0.999999
ENSG00000171469	ZNF561	227.742	0.174949	0.0734967	0.0172953	0.999999
ENSG00000283515	AC020915.5	29.3861	0.720169	0.302722	0.0173606	0.999999
ENSG00000215067	ALOX12-AS1	76.0263	0.28046	0.117953	0.0174201	0.999999
ENSG00000218502	H2AFZP3	4.01578	1.09493	0.460546	0.0174322	0.999999
ENSG00000082701	GSK3B	838.892	0.127133	0.0536096	0.0177181	0.999999
ENSG00000169991	IFFO2	225.024	0.267028	0.112656	0.0177743	0.999999
ENSG00000132635	PCED1A	86.4985	0.265661	0.112216	0.0179133	0.999999
ENSG00000100297	MCM5	302.017	-0.187074	0.0790255	0.01792	0.999999
ENSG00000144749	LRIG1	213.358	0.207313	0.0875798	0.0179265	0.999999
ENSG00000152104	PTPN14	28.4705	0.474376	0.200402	0.0179268	0.999999
ENSG00000124228	DDX27	259.547	-0.143086	0.0604971	0.018022	0.999999
ENSG00000213849	AC104306.1	1.44482	1.65211	0.69862	0.0180392	0.999999
ENSG00000285283	AL035078.4	6.62727	1.21973	0.516758	0.018258	0.999999
ENSG00000111142	METAP2	168.656	-0.32719	0.138709	0.0183331	0.999999
ENSG00000164398	ACSL6	346.489	-0.241607	0.102492	0.0184066	0.999999
ENSG00000159202	UBE2Z	301.598	0.273501	0.116217	0.018604	0.999999
ENSG00000144035	NAT8	3.33658	1.30948	0.556619	0.0186444	0.999999
ENSG00000232838	PET117	41.3163	-0.309055	0.131427	0.0186959	0.999999
ENSG00000269609	RPARP-AS1	126.94	0.172908	0.0735434	0.0187177	0.999999
ENSG00000274266	SNORA73A	969.599	0.291943	0.124177	0.0187214	0.999999
ENSG00000118046	STK11	923.709	-0.184817	0.0786524	0.018784	0.999999
ENSG00000242285	RPL6P8	2.28735	-1.14493	0.487277	0.0187908	0.999999
ENSG00000166750	SLFN5	2388.29	0.163655	0.069667	0.0188186	0.999999
ENSG00000099821	POLRMT	158.831	0.234765	0.0999452	0.0188273	0.999999
ENSG00000261732	AL031708.1	8.34166	0.935332	0.398319	0.0188645	0.999999
ENSG00000159496	RGL4	269.049	-0.287981	0.122756	0.0189784	0.999999
ENSG00000113263	ITK	1830.55	0.167202	0.0712845	0.0189984	0.999999
ENSG00000224464	PGAM1P6	5.28468	0.83531	0.357658	0.0195176	0.999999
ENSG00000237718	AC009095.1	3.32309	1.30996	0.560923	0.0195243	0.999999
ENSG00000280109	PLAC4	64.4823	0.455909	0.195282	0.0195633	0.999999
ENSG00000188290	HES4	40.6567	0.436265	0.186899	0.0195837	0.999999
ENSG00000178222	RNF212	3.59588	1.10299	0.472722	0.0196335	0.999999
ENSG00000147606	SLC26A7	4.48901	-1.01629	0.435601	0.019644	0.999999
ENSG00000179869	ABCA13	386.687	-0.406931	0.174458	0.019672	0.999999
ENSG00000272871	AL159169.2	7.4414	0.612627	0.262655	0.0196774	0.999999
ENSG00000260276	AC022167.2	38.643	0.445416	0.191031	0.0197194	0.999999
ENSG00000069702	TGFBR3	326.185	0.264109	0.113319	0.0197709	0.999999
ENSG00000136828	RALGPS1	101.478	0.248828	0.106771	0.0197812	0.999999
ENSG00000012048	BRCA1	238.582	-0.219417	0.0942281	0.0198819	0.999999
ENSG00000156510	HKDC1	50.9547	-0.347852	0.149387	0.0198838	0.999999
ENSG00000204345	CD300LD	7.525	-0.669794	0.287883	0.0199857	0.999999
ENSG00000156398	SFXN2	38.103	0.395536	0.170046	0.0200155	0.999999
ENSG00000188820	CALHM6	137.052	-0.391579	0.168371	0.0200345	0.999999
ENSG00000117360	PRPF3	392.189	0.125155	0.053817	0.0200413	0.999999
ENSG00000173320	STOX2	13.1122	-0.96873	0.416844	0.0201273	0.999999
ENSG00000143921	ABCG8	7.62393	0.487622	0.209853	0.0201447	0.999999
ENSG00000101928	MOSPD1	143.52	-0.301027	0.129554	0.0201492	0.999999
ENSG00000240370	RPL13P5	18.5178	0.510536	0.219766	0.0201743	0.999999
ENSG00000214783	POLR2J4	37.191	0.434984	0.18734	0.0202389	0.999999
ENSG00000214706	IFRD2	157.876	-0.179084	0.0771379	0.0202537	0.999999
ENSG00000232485	AC098820.1	3.24295	0.937697	0.403918	0.0202596	0.999999
ENSG00000109083	IFT20	89.6292	-0.244849	0.10548	0.0202715	0.999999
ENSG00000039523	RIPOR1	154.271	0.286786	0.123578	0.0203038	0.999999
ENSG00000174945	AMZ1	13.2301	0.734604	0.316554	0.020307	0.999999
ENSG00000260306	AC092375.2	20.4517	0.325523	0.140282	0.0203146	0.999999
ENSG00000164104	HMGB2	763.846	-0.360729	0.155492	0.0203457	0.999999
ENSG00000143630	HCN3	3.73376	0.887374	0.382569	0.0203672	0.999999
ENSG00000165061	ZMAT4	10.6107	0.782638	0.337516	0.020405	0.999999
ENSG00000272916	AC022400.6	75.0913	0.481333	0.207619	0.0204303	0.999999
ENSG00000267646	AC008543.5	2.29817	-1.19531	0.515925	0.0205135	0.999999
ENSG00000215424	MCM3AP-AS1	103.822	0.261719	0.112981	0.0205317	0.999999
ENSG00000272555	AC009974.1	2.83808	1.15515	0.499714	0.0207988	0.999999
ENSG00000224802	TUBB4BP2	8.25923	0.564302	0.244196	0.0208407	0.999999
ENSG00000121064	SCPEP1	885.133	-0.160737	0.0695771	0.0208768	0.999999
ENSG00000127948	POR	346.743	-0.19652	0.0850761	0.020892	0.999999
ENSG00000265218	AC103810.2	19.1523	0.479039	0.207493	0.0209601	0.999999
ENSG00000112293	GPLD1	25.4393	-0.388821	0.168431	0.0209717	0.999999
ENSG00000172367	PDZD3	3.96665	-0.972569	0.421373	0.0209938	0.999999
ENSG00000243650	RN7SL834P	19.4823	0.356308	0.154418	0.021031	0.999999
ENSG00000129354	AP1M2	10.6147	-0.616324	0.26711	0.0210335	0.999999
ENSG00000106004	HOXA5	1.69086	-1.52589	0.662049	0.0211777	0.999999
ENSG00000017797	RALBP1	1310.27	-0.165916	0.0720057	0.0212112	0.999999
ENSG00000232855	AF165147.1	30.8062	-0.429955	0.186603	0.0212159	0.999999
ENSG00000177156	TALDO1	5530.89	-0.231949	0.100703	0.0212618	0.999999
ENSG00000248115	AC023154.1	12.4851	0.581869	0.252674	0.0212878	0.999999
ENSG00000146555	SDK1	14.2131	-0.906753	0.393856	0.0213212	0.999999
ENSG00000283061	AC215522.3	16.4069	0.374951	0.162986	0.0214196	0.999999
ENSG00000102471	NDFIP2	33.344	0.400077	0.173975	0.0214698	0.999999
ENSG00000207008	SNORA54	6.7392	0.784327	0.341195	0.0215184	0.999999
ENSG00000158828	PINK1	2194.83	-0.239369	0.104156	0.0215519	0.999999
ENSG00000100030	MAPK1	5857.07	-0.161622	0.0703379	0.0215739	0.999999
ENSG00000167077	MEI1	77.3243	0.204781	0.0891511	0.0216179	0.999999
ENSG00000198920	KIAA0753	211.117	0.220756	0.0961287	0.0216494	0.999999
ENSG00000060069	CTDP1	612.582	-0.139535	0.0607751	0.02168	0.999999
ENSG00000272406	AC108102.1	14.7244	0.35604	0.155139	0.0217343	0.999999
ENSG00000135960	EDAR	29.0042	0.383808	0.167269	0.0217586	0.999999
ENSG00000251637	AP003716.1	7.9802	0.782133	0.341077	0.0218405	0.999999
ENSG00000279073	AL807752.6	23.0442	0.926031	0.404117	0.021935	0.999999
ENSG00000121957	GPSM2	262.267	-0.202579	0.0884349	0.0219798	0.999999
ENSG00000254538	AC027018.1	4.1127	0.764848	0.333953	0.0220047	0.999999
ENSG00000090661	CERS4	98.4655	-0.271767	0.118765	0.0221212	0.999999
ENSG00000139187	KLRG1	268.349	0.197932	0.0865376	0.0221823	0.999999
ENSG00000256862	AC005842.1	48.7446	0.262965	0.114973	0.0221848	0.999999
ENSG00000262171	AC130651.1	3.30991	0.925703	0.404773	0.0221978	0.999999
ENSG00000165140	FBP1	90.7944	-0.20214	0.0884014	0.0222182	0.999999
ENSG00000173349	SFT2D3	35.4912	1.56607	0.684927	0.0222261	0.999999
ENSG00000057757	PITHD1	2017.32	-0.283279	0.123924	0.0222602	0.999999
ENSG00000250473	DUTP7	3.34973	-0.832078	0.364034	0.0222709	0.999999
ENSG00000206047	DEFA1	4586.86	-0.411751	0.180227	0.0223345	0.999999
ENSG00000105607	GCDH	115.975	-0.218443	0.095728	0.0224943	0.999999
ENSG00000136999	NOV	197.388	-0.2991	0.13109	0.0225107	0.999999
ENSG00000125454	SLC25A19	43.6001	0.325197	0.142537	0.0225189	0.999999
ENSG00000167965	MLST8	45.7356	0.224032	0.0982275	0.0225636	0.999999
ENSG00000130830	MPP1	4565.68	-0.264199	0.115844	0.0225689	0.999999
ENSG00000235078	AC231981.1	4.35161	0.79767	0.349808	0.0225896	0.999999
ENSG00000261701	HPR	5.28383	0.892401	0.391418	0.0226124	0.999999
ENSG00000187808	SOWAHD	80.1348	-0.240072	0.10541	0.0227555	0.999999
ENSG00000026297	RNASET2	3473.46	-0.159255	0.0699508	0.0228062	0.999999
ENSG00000272040	AC010245.2	8.97393	-0.574318	0.252321	0.0228375	0.999999
ENSG00000227896	AL731569.1	14.2457	0.320135	0.140666	0.0228548	0.999999
ENSG00000165115	KIF27	359.066	-0.283067	0.124388	0.0228649	0.999999
ENSG00000281969	AL592158.1	48.5987	-0.751899	0.330607	0.0229481	0.999999
ENSG00000168405	CMAHP	180.085	0.182808	0.0803836	0.0229539	0.999999
ENSG00000184357	HIST1H1B	227.775	-0.243676	0.107156	0.0229646	0.999999
ENSG00000185046	ANKS1B	4.26676	1.10285	0.485098	0.0229984	0.999999
ENSG00000269106	AC012313.7	2.71372	1.23973	0.545702	0.0230986	0.999999
ENSG00000171877	FRMD5	20.1231	0.604509	0.266203	0.0231555	0.999999
ENSG00000168785	TSPAN5	1280.16	-0.286626	0.126264	0.0232039	0.999999
ENSG00000267369	AC015911.7	110.439	0.358383	0.158005	0.0233183	0.999999
ENSG00000034713	GABARAPL2	790.592	-0.207182	0.0913736	0.0233645	0.999999
ENSG00000256671	LIMS4	7.07548	0.903177	0.398368	0.0233784	0.999999
ENSG00000227477	STK4-AS1	2.52732	1.20909	0.533491	0.0234284	0.999999
ENSG00000223492	AL391097.1	4.58237	0.851028	0.375507	0.0234301	0.999999
ENSG00000100721	TCL1A	58.1129	-0.434223	0.191717	0.0235175	0.999999
ENSG00000105755	ETHE1	53.7976	0.265899	0.117476	0.0236095	0.999999
ENSG00000126217	MCF2L	37.6216	-0.358493	0.158415	0.0236361	0.999999
ENSG00000216316	AL022722.1	20.4843	0.359186	0.158777	0.0236848	0.999999
ENSG00000166130	IKBIP	524.574	-0.265647	0.117454	0.0237157	0.999999
ENSG00000204947	ZNF425	17.6761	-0.404839	0.179039	0.0237478	0.999999
ENSG00000132010	ZNF20	68.4088	-0.330395	0.146163	0.0237926	0.999999
ENSG00000155265	GOLGA7B	58.0391	0.324882	0.143766	0.023834	0.999999
ENSG00000272620	AFAP1-AS1	6.67828	0.617106	0.273236	0.023914	0.999999
ENSG00000105516	DBP	108.235	0.302003	0.133773	0.0239716	0.999999
ENSG00000100448	CTSG	53.7498	-0.586535	0.259995	0.0240741	0.999999
ENSG00000124571	XPO5	183.806	0.350442	0.155404	0.0241308	0.999999
ENSG00000085377	PREP	198.842	0.179211	0.079533	0.0242406	0.999999
ENSG00000173175	ADCY5	6.33704	0.710922	0.315729	0.0243425	0.999999
ENSG00000224448	AC005020.1	4.79839	0.653151	0.290115	0.0243631	0.999999
ENSG00000263786	AC022211.1	5.24413	0.68933	0.30626	0.0243984	0.999999
ENSG00000158715	SLC45A3	33.3917	0.392799	0.174516	0.0243989	0.999999
ENSG00000215493	AC007731.1	62.7352	0.248978	0.110719	0.0245294	0.999999
ENSG00000009694	TENM1	228.856	0.23447	0.104271	0.0245345	0.999999
ENSG00000177058	SLC38A9	231.375	0.156942	0.0697992	0.0245459	0.999999
ENSG00000127418	FGFRL1	32.2835	0.441653	0.196459	0.0245723	0.999999
ENSG00000230221	AL157384.1	3.81697	0.9678	0.43063	0.0246142	0.999999
ENSG00000204389	HSPA1A	2804.97	-0.259811	0.115622	0.0246349	0.999999
ENSG00000283463	HSFX4	5.48107	1.17844	0.524463	0.0246437	0.999999
ENSG00000241322	CDRT1	3.06074	1.10667	0.492628	0.0246749	0.999999
ENSG00000083290	ULK2	168.201	0.222404	0.0990414	0.0247315	0.999999
ENSG00000100580	TMED8	608.055	-0.16553	0.0737174	0.0247384	0.999999
ENSG00000205155	PSENEN	187.477	-0.176046	0.0784081	0.0247516	0.999999
ENSG00000242100	RPL9P32	15.5383	0.643847	0.286792	0.0247682	0.999999
ENSG00000101384	JAG1	106.355	-0.229244	0.102127	0.0247883	0.999999
ENSG00000109762	SNX25	93.5234	0.292188	0.130213	0.0248371	0.999999
ENSG00000277443	MARCKS	739.202	-0.25577	0.114001	0.0248593	0.999999
ENSG00000226147	TUBBP10	6.24741	1.06609	0.47529	0.0248946	0.999999
ENSG00000249855	EEF1A1P19	15.9993	0.354821	0.158285	0.0249839	0.999999
ENSG00000271964	AC090948.1	44.0008	0.381048	0.16999	0.0249881	0.999999
ENSG00000172232	AZU1	18.4589	-0.585637	0.261383	0.0250563	0.999999
ENSG00000263766	AC025682.1	18.0931	0.386501	0.17252	0.0250697	0.999999
ENSG00000270115	AL513327.3	3.69923	0.947814	0.423276	0.0251407	0.999999
ENSG00000183671	GPR1	4.00001	-0.819866	0.366158	0.0251491	0.999999
ENSG00000156011	PSD3	44.8701	-0.441757	0.197329	0.0251769	0.999999
ENSG00000189060	H1F0	114.743	-0.27767	0.124149	0.0253138	0.999999
ENSG00000071242	RPS6KA2	49.8922	0.399043	0.178449	0.0253405	0.999999
ENSG00000186481	ANKRD20A5P	29.2232	0.459124	0.205321	0.0253431	0.999999
ENSG00000146476	ARMT1	290.221	-0.240893	0.107772	0.0254033	0.999999
ENSG00000071246	VASH1	73.0398	0.419779	0.187843	0.0254351	0.999999
ENSG00000123485	HJURP	13.2875	-0.532547	0.238435	0.0255149	0.999999
ENSG00000248544	AC008676.1	27.5844	0.4516	0.202268	0.0255698	0.999999
ENSG00000269985	AL021328.1	11.1111	0.460458	0.206258	0.0255859	0.999999
ENSG00000251301	LINC02384	37.0945	0.325143	0.145731	0.025673	0.999999
ENSG00000247679	AC139795.2	26.4257	0.416867	0.18688	0.0257031	0.999999
ENSG00000125551	PLGLB2	45.5229	0.363485	0.162963	0.0257157	0.999999
ENSG00000099910	KLHL22	191.108	0.143636	0.0644023	0.0257277	0.999999
ENSG00000168661	ZNF30	36.6854	0.310251	0.13919	0.0258154	0.999999
ENSG00000111728	ST8SIA1	88.6035	0.385838	0.17312	0.025832	0.999999
ENSG00000182648	LINC01006	15.4285	-0.462503	0.207724	0.0259788	0.999999
ENSG00000117724	CENPF	81.3185	-0.504381	0.226654	0.0260589	0.999999
ENSG00000196284	SUPT3H	28.4221	0.372988	0.167646	0.0260912	0.999999
ENSG00000198832	SELENOM	25.057	0.324218	0.145741	0.0261072	0.999999
ENSG00000225783	MIAT	1130.9	0.190851	0.0858181	0.0261549	0.999999
ENSG00000262766	AC135050.5	3.19943	-0.810509	0.364615	0.0262213	0.999999
ENSG00000237491	AL669831.5	52.5468	0.256423	0.115355	0.0262226	0.999999
ENSG00000183258	DDX41	338.697	-0.358074	0.161089	0.0262267	0.999999
ENSG00000237711	MTCO3P11	39.7187	0.313941	0.141264	0.0262579	0.999999
ENSG00000115504	EHBP1	159.43	0.172746	0.0777757	0.0263454	0.999999
ENSG00000254618	TMED10P1	5.02485	-1.06179	0.478293	0.0264215	0.999999
ENSG00000236567	TCF3P1	44.4487	0.420719	0.189547	0.0264457	0.999999
ENSG00000135482	ZC3H10	254.705	0.147935	0.0666897	0.0265373	0.999999
ENSG00000254034	INTS9-AS1	10.1406	0.747727	0.33715	0.0265693	0.999999
ENSG00000169495	HTRA4	2.28003	-1.29072	0.582367	0.0266689	0.999999
ENSG00000116977	LGALS8	1079.25	0.0855909	0.038622	0.0266834	0.999999
ENSG00000134690	CDCA8	7.26907	-0.608071	0.274419	0.0267017	0.999999
ENSG00000275400	AC006001.4	2.48472	1.56784	0.70767	0.026726	0.999999
ENSG00000208892	SNORA49	6.82724	0.650396	0.29362	0.0267534	0.999999
ENSG00000235288	AC099329.1	12.0083	0.986232	0.445251	0.02676	0.999999
ENSG00000166548	TK2	367.055	-0.2181	0.0984837	0.026789	0.999999
ENSG00000111801	BTN3A3	998.885	0.131534	0.0593995	0.0268015	0.999999
ENSG00000188611	ASAH2	9.5992	0.791243	0.357319	0.0268021	0.999999
ENSG00000170579	DLGAP1	9.9019	-0.885795	0.400065	0.0268201	0.999999
ENSG00000271869	AC026979.2	5.18959	-0.588444	0.265882	0.0268857	0.999999
ENSG00000263647	BPTFP1	25.4859	0.541877	0.245113	0.0270548	0.999999
ENSG00000183726	TMEM50A	995.481	-0.153034	0.0692624	0.027141	0.999999
ENSG00000124596	OARD1	205.939	-0.168944	0.0765237	0.0272628	0.999999
ENSG00000183826	BTBD9	379.458	0.144199	0.0653265	0.0272889	0.999999
ENSG00000174915	PTDSS2	40.0884	0.320812	0.14537	0.0273231	0.999999
ENSG00000273002	AL355388.2	24.3169	0.476017	0.215704	0.0273276	0.999999
ENSG00000144218	AFF3	98.7329	-0.306362	0.138895	0.0274042	0.999999
ENSG00000155275	TRMT44	137.337	0.19928	0.0903845	0.027468	0.999999
ENSG00000196502	SULT1A1	704.848	-0.201565	0.0914792	0.027567	0.999999
ENSG00000125245	GPR18	182.947	0.183038	0.0831073	0.0276351	0.999999
ENSG00000232912	RERE-AS1	5.65867	0.612416	0.27815	0.0276831	0.999999
ENSG00000010318	PHF7	35.4916	-0.331499	0.150565	0.0276865	0.999999
ENSG00000277476	AC005332.5	50.3868	0.349536	0.158766	0.0276957	0.999999
ENSG00000234184	LINC01781	3.49532	-0.841638	0.382301	0.0277002	0.999999
ENSG00000148218	ALAD	207.177	-0.1803	0.0819129	0.0277275	0.999999
ENSG00000184226	PCDH9	115.293	-0.2327	0.105791	0.0278343	0.999999
ENSG00000143815	LBR	3330.86	-0.169971	0.0772769	0.0278423	0.999999
ENSG00000110324	IL10RA	2381.07	0.136631	0.0621219	0.0278491	0.999999
ENSG00000236991	EDRF1-AS1	16.4024	0.460934	0.209593	0.0278647	0.999999
ENSG00000225400	RAB28P5	2.3809	1.06181	0.482826	0.0278667	0.999999
ENSG00000258504	AL157871.1	8.01685	0.874347	0.397672	0.027902	0.999999
ENSG00000114805	PLCH1	9.40529	-0.656885	0.298784	0.0279116	0.999999
ENSG00000186866	POFUT2	105.112	0.302402	0.137554	0.0279187	0.999999
ENSG00000106268	NUDT1	67.8091	-0.213538	0.09715	0.0279477	0.999999
ENSG00000253955	AC008663.2	3.56116	0.833767	0.379515	0.0280258	0.999999
ENSG00000164252	AGGF1	421.103	-0.206946	0.0942319	0.0280824	0.999999
ENSG00000258430	AL583722.2	37.1321	0.861952	0.392625	0.028138	0.999999
ENSG00000243660	ZNF487	173.192	-0.194277	0.0884961	0.0281408	0.999999
ENSG00000174348	PODN	4.00073	-1.09039	0.496762	0.0281645	0.999999
ENSG00000159348	CYB5R1	301.578	-0.158766	0.0723518	0.0282096	0.999999
ENSG00000226003	PPIAP37	4.84785	0.79341	0.361736	0.028283	0.999999
ENSG00000232149	FERP1	15.0567	0.631295	0.288016	0.0283887	0.999999
ENSG00000170873	MTSS1	309.059	0.222788	0.101654	0.0284058	0.999999
ENSG00000140543	DET1	61.567	0.303168	0.138419	0.0285079	0.999999
ENSG00000185627	PSMD13	588.623	-0.12502	0.0571036	0.0285713	0.999999
ENSG00000168658	VWA3B	2.7402	1.578	0.721039	0.0286323	0.999999
ENSG00000078140	UBE2K	455.608	0.152018	0.0694897	0.0286959	0.999999
ENSG00000104368	PLAT	6.17996	0.723907	0.331182	0.0288278	0.999999
ENSG00000159658	EFCAB14	1013.65	0.15828	0.0724239	0.0288547	0.999999
ENSG00000156564	LRFN2	3.94115	0.902264	0.41294	0.0288906	0.999999
ENSG00000197815	AC122129.1	40.027	0.44395	0.203204	0.0289071	0.999999
ENSG00000119737	GPR75	19.97	0.418997	0.1918	0.0289218	0.999999
ENSG00000259657	PIGHP1	24.7142	0.373926	0.171218	0.0289683	0.999999
ENSG00000185158	LRRC37B	248.214	0.212304	0.0972146	0.0289715	0.999999
ENSG00000229195	AC009495.1	2.50041	1.34304	0.615005	0.0289777	0.999999
ENSG00000135469	COQ10A	46.0836	0.204608	0.0937599	0.0290907	0.999999
ENSG00000234345	AC234782.3	5.34119	0.558736	0.256104	0.0291334	0.999999
ENSG00000279386	AC021106.3	6.87982	-0.495739	0.227295	0.0291805	0.999999
ENSG00000254595	AC084337.1	11.4628	0.595806	0.273235	0.0292157	0.999999
ENSG00000172673	THEMIS	725.781	0.194388	0.0891592	0.02924	0.999999
ENSG00000151151	IPMK	1044.92	-0.277503	0.127291	0.0292525	0.999999
ENSG00000285685	AC115284.3	2.64761	1.05114	0.482263	0.0292872	0.999999
ENSG00000008394	MGST1	49.7248	-0.29972	0.137623	0.0294182	0.999999
ENSG00000096070	BRPF3	151.36	0.26109	0.119897	0.0294346	0.999999
ENSG00000270433	H3F3AP2	6.90811	0.877135	0.40282	0.0294444	0.999999
ENSG00000272382	AC025171.5	7.95358	0.605114	0.277922	0.0294596	0.999999
ENSG00000109099	PMP22	4.11136	0.914647	0.420176	0.0294942	0.999999
ENSG00000132383	RPA1	357.952	-0.147405	0.067719	0.0295014	0.999999
ENSG00000259118	AL139022.1	31.8155	0.302389	0.139008	0.029605	0.999999
ENSG00000108406	DHX40	693.328	-0.203088	0.0934194	0.0297097	0.999999
ENSG00000253276	CCDC71L	441.516	-0.274636	0.126333	0.0297116	0.999999
ENSG00000136319	TTC5	220.748	0.193093	0.0888234	0.0297126	0.999999
ENSG00000100385	IL2RB	152.853	0.415253	0.191226	0.0298906	0.999999
ENSG00000074800	ENO1	4037.7	-0.198625	0.0915086	0.0299647	0.999999
ENSG00000280129	AL132780.5	12.7394	0.570002	0.262608	0.0299657	0.999999
ENSG00000227068	AL162584.1	2.8254	1.16443	0.536517	0.0299803	0.999999
ENSG00000246526	LINC002481	33.5268	0.297295	0.137026	0.0300351	0.999999
ENSG00000168646	AXIN2	54.7573	0.306512	0.14136	0.0301359	0.999999
ENSG00000238917	SNORD10	36.5224	0.400808	0.184881	0.0301645	0.999999
ENSG00000253180	AC104986.1	3.49071	0.651286	0.300473	0.0301942	0.999999
ENSG00000187994	RINL	328.23	-0.146062	0.0674046	0.0302388	0.999999
ENSG00000029534	ANK1	801.434	-0.31153	0.14382	0.030303	0.999999
ENSG00000255468	AP001107.9	3.13703	1.0243	0.473048	0.0303632	0.999999
ENSG00000249709	ZNF564	217.633	-0.151468	0.0699949	0.0304659	0.999999
ENSG00000239246	AC008026.1	3.07767	1.01993	0.471505	0.0305309	0.999999
ENSG00000115085	ZAP70	997.121	0.149473	0.0691172	0.0305712	0.999999
ENSG00000146166	LGSN	14.3599	-0.595888	0.275656	0.0306406	0.999999
ENSG00000140612	SEC11A	297.746	-0.150153	0.0694953	0.0307247	0.999999
ENSG00000144559	TAMM41	47.443	0.388812	0.18009	0.0308514	0.999999
ENSG00000136868	SLC31A1	336.859	-0.128969	0.0597489	0.030887	0.999999
ENSG00000187260	WDR86	51.9216	0.254878	0.11808	0.0308874	0.999999
ENSG00000225871	AC245100.2	197.986	0.256835	0.118998	0.0309037	0.999999
ENSG00000115758	ODC1	1540.4	-0.240947	0.111651	0.0309243	0.999999
ENSG00000123453	SARDH	9.79105	0.706497	0.327565	0.0310199	0.999999
ENSG00000188626	GOLGA8M	2.30074	1.62334	0.753003	0.0310981	0.999999
ENSG00000164849	GPR146	130.588	-0.28727	0.133256	0.0311007	0.999999
ENSG00000188312	CENPP	87.3416	-0.327406	0.151896	0.0311253	0.999999
ENSG00000117592	PRDX6	1957.1	-0.234027	0.108599	0.0311653	0.999999
ENSG00000131171	SH3BGRL	1472.45	-0.179328	0.0832222	0.031177	0.999999
ENSG00000102032	RENBP	82.716	-0.212997	0.098873	0.0312206	0.999999
ENSG00000212128	TAS2R13	24.6561	0.328552	0.152525	0.031233	0.999999
ENSG00000198780	FAM169A	141.165	0.28801	0.133742	0.0312807	0.999999
ENSG00000117400	MPL	6.13321	-0.789966	0.366868	0.0312976	0.999999
ENSG00000151023	ENKUR	36.1804	-0.435908	0.202446	0.0313027	0.999999
ENSG00000070831	CDC42	3342.52	-0.21381	0.0993061	0.0313153	0.999999
ENSG00000115525	ST3GAL5	335.372	0.168102	0.078084	0.031332	0.999999
ENSG00000183666	GUSBP1	89.9835	0.231394	0.107528	0.031402	0.999999
ENSG00000240240	BX664727.3	4.28638	-0.793135	0.368808	0.0315127	0.999999
ENSG00000164047	CAMP	312.766	-0.344717	0.160305	0.0315251	0.999999
ENSG00000197721	CR1L	153.138	-0.308304	0.143413	0.0315743	0.999999
ENSG00000113163	COL4A3BP	1353.85	-0.13328	0.0620123	0.0316147	0.999999
ENSG00000233885	YEATS2-AS1	44.0377	0.310833	0.144624	0.0316149	0.999999
ENSG00000154721	JAM2	11.507	0.576557	0.268337	0.0316638	0.999999
ENSG00000263624	AC055811.1	6.90694	0.613928	0.285737	0.0316681	0.999999
ENSG00000215012	RTL10	141.069	0.243616	0.113462	0.0317838	0.999999
ENSG00000258344	AC078778.1	2.14081	0.988488	0.460482	0.0318223	0.999999
ENSG00000181908	AP003774.1	8.32025	0.437115	0.203685	0.0318705	0.999999
ENSG00000174705	SH3PXD2B	8.76517	-0.655144	0.305283	0.0318713	0.999999
ENSG00000146122	DAAM2	165.001	-0.679503	0.316652	0.0318809	0.999999
ENSG00000155254	MARVELD1	23.3442	0.512396	0.238863	0.0319409	0.999999
ENSG00000209582	SNORA48	31.5053	0.394159	0.183773	0.0319673	0.999999
ENSG00000137802	MAPKBP1	125.954	0.32294	0.150571	0.0319718	0.999999
ENSG00000100300	TSPO	1328.78	-0.179733	0.0838022	0.031974	0.999999
ENSG00000211945	IGHV1-18	5.03216	-0.824892	0.384778	0.032048	0.999999
ENSG00000267179	AC008770.2	4.17376	1.01813	0.475534	0.0322721	0.999999
ENSG00000240954	RPL4P1	9.84284	0.447305	0.209047	0.0323766	0.999999
ENSG00000158473	CD1D	397.889	-0.192096	0.0898572	0.0325333	0.999999
ENSG00000175874	CREG2	6.32424	-0.724023	0.338686	0.0325375	0.999999
ENSG00000211897	IGHG3	22.1237	-0.530879	0.248375	0.0325647	0.999999
ENSG00000129355	CDKN2D	768.068	-0.194343	0.0909442	0.0326024	0.999999
ENSG00000143507	DUSP10	76.9949	0.211511	0.0989824	0.0326097	0.999999
ENSG00000197168	NEK5	10.8323	0.400177	0.187365	0.0326945	0.999999
ENSG00000156042	CFAP70	49.8539	0.209303	0.0980199	0.0327358	0.999999
ENSG00000214517	PPME1	79.6909	-0.2756	0.129069	0.0327374	0.999999
ENSG00000143751	SDE2	443.062	-0.113431	0.0531225	0.0327393	0.999999
ENSG00000145331	TRMT10A	41.4685	-0.485341	0.227307	0.0327465	0.999999
ENSG00000184949	FAM227A	3.3342	0.997875	0.467402	0.0327661	0.999999
ENSG00000263934	SNORD3A	4243.64	0.4321	0.202396	0.0327673	0.999999
ENSG00000138867	GUCD1	3519.21	-0.228518	0.107049	0.0327856	0.999999
ENSG00000230359	TPI1P2	7.62777	-0.531978	0.249241	0.0328111	0.999999
ENSG00000110042	DTX4	173.63	0.213672	0.10013	0.0328469	0.999999
ENSG00000164466	SFXN1	270.501	0.229293	0.107551	0.0330117	0.999999
ENSG00000255449	AP002812.5	3.37726	1.08026	0.506778	0.0330373	0.999999
ENSG00000101407	TTI1	271.692	0.158168	0.0742134	0.0330677	0.999999
ENSG00000272655	POLR2J4	54.2092	-0.338742	0.158992	0.0331255	0.999999
ENSG00000128536	CDHR3	23.9509	0.378862	0.177838	0.0331409	0.999999
ENSG00000175414	ARL10	130.193	0.369313	0.173529	0.0333164	0.999999
ENSG00000125375	DMAC2L	294.937	-0.192375	0.0904071	0.0333478	0.999999
ENSG00000272414	FAM47E-STBD1	21.9246	-0.873189	0.410475	0.0333981	0.999999
ENSG00000071205	ARHGAP10	106.659	0.189529	0.0891005	0.0334084	0.999999
ENSG00000276691	AC004466.3	8.18989	0.468214	0.220129	0.0334201	0.999999
ENSG00000142798	HSPG2	12.0894	-0.841212	0.395616	0.0334752	0.999999
ENSG00000225151	GOLGA2P7	32.8184	0.416992	0.196136	0.0335001	0.999999
ENSG00000186871	ERCC6L	68.9311	0.214445	0.100873	0.0335132	0.999999
ENSG00000165280	VCP	1920.14	-0.152715	0.0718464	0.0335382	0.999999
ENSG00000213540	AL359504.1	1.82027	1.21993	0.573987	0.0335569	0.999999
ENSG00000232133	IMPDH1P10	160.968	0.85885	0.404122	0.0335679	0.999999
ENSG00000112159	MDN1	990.145	0.165696	0.0779991	0.033642	0.999999
ENSG00000115604	IL18R1	948.058	-0.416508	0.196072	0.0336481	0.999999
ENSG00000140470	ADAMTS17	20.631	0.535817	0.252335	0.0337171	0.999999
ENSG00000240925	RPS20P31	14.6248	0.712808	0.335729	0.0337398	0.999999
ENSG00000171174	RBKS	19.3309	0.332976	0.156843	0.0337546	0.999999
ENSG00000148180	GSN	1160.34	-0.183445	0.0864179	0.0337739	0.999999
ENSG00000249456	AL731577.2	51.8519	-0.312852	0.147393	0.0337897	0.999999
ENSG00000262803	AL354943.1	18.6858	0.469378	0.221237	0.0338706	0.999999
ENSG00000239382	ALKBH6	54.9405	0.185585	0.0875016	0.0339277	0.999999
ENSG00000100462	PRMT5	234.186	-0.218836	0.103219	0.0339959	0.999999
ENSG00000271664	AC004890.3	3.80577	0.871664	0.411273	0.0340543	0.999999
ENSG00000271976	AC012467.2	40.0235	0.236872	0.111795	0.0341064	0.999999
ENSG00000141385	AFG3L2	320.953	-0.176382	0.0832487	0.034113	0.999999
ENSG00000168906	MAT2A	568.97	0.12267	0.0579072	0.0341418	0.999999
ENSG00000130165	ELOF1	140.047	-0.246308	0.116277	0.034151	0.999999
ENSG00000228218	ATF4P3	8.80368	0.523435	0.247113	0.0341583	0.999999
ENSG00000282977	PCBP2-OT1	3.48065	1.23628	0.584055	0.0342836	0.999999
ENSG00000173200	PARP15	376.14	0.223271	0.10554	0.0343871	0.999999
ENSG00000230585	PHBP12	19.0748	0.487269	0.230482	0.0345038	0.999999
ENSG00000163735	CXCL5	81.5878	-0.268084	0.12685	0.0345674	0.999999
ENSG00000224861	YBX1P1	33.5023	-0.33251	0.157347	0.0345814	0.999999
ENSG00000186312	CA5BP1	37.1765	0.240966	0.114064	0.0346399	0.999999
ENSG00000108433	GOSR2	605.929	0.136468	0.0646135	0.0346805	0.999999
ENSG00000161647	MPP3	3.08063	0.991608	0.469502	0.0346827	0.999999
ENSG00000280135	AL096816.1	56.8144	0.239217	0.113269	0.0346922	0.999999
ENSG00000236699	ARHGEF38	7.29654	-0.895878	0.424213	0.0346984	0.999999
ENSG00000230982	DSTNP1	76.2361	0.222393	0.105363	0.034796	0.999999
ENSG00000280351	AC127496.7	3.0723	0.932124	0.442058	0.0349791	0.999999
ENSG00000240288	GHRLOS	93.5028	0.289049	0.137113	0.0350212	0.999999
ENSG00000112742	TTK	15.5238	-0.528985	0.250992	0.0350675	0.999999
ENSG00000229877	PAICSP5	2.61544	0.974194	0.462254	0.0350754	0.999999
ENSG00000100985	MMP9	400.943	-0.350476	0.166305	0.0350804	0.999999
ENSG00000131238	PPT1	2807.51	-0.140385	0.0666304	0.035125	0.999999
ENSG00000095951	HIVEP1	775.117	0.16	0.0760124	0.0352978	0.999999
ENSG00000107537	PHYH	24.6875	-0.350481	0.16664	0.0354461	0.999999
ENSG00000198795	ZNF521	8.1038	0.854732	0.406397	0.0354487	0.999999
ENSG00000266086	AC015813.2	62.0463	0.601654	0.28619	0.0355281	0.999999
ENSG00000101150	TPD52L2	1492.57	-0.140349	0.0667754	0.0355705	0.999999
ENSG00000250135	AL049795.2	11.1793	0.917617	0.436589	0.0355718	0.999999
ENSG00000110076	NRXN2	3.16327	-1.35533	0.64499	0.0356122	0.999999
ENSG00000179859	RNF227	25.9541	0.300472	0.142998	0.0356204	0.999999
ENSG00000262468	LINC01569	8.49523	0.648571	0.30868	0.0356313	0.999999
ENSG00000124615	MOCS1	10.898	-0.546537	0.260173	0.03567	0.999999
ENSG00000091039	OSBPL8	4813.79	-0.174005	0.0828425	0.035691	0.999999
ENSG00000225224	RPS27AP12	24.7315	0.315801	0.150391	0.0357412	0.999999
ENSG00000243224	AC006252.1	5.79728	0.698571	0.332755	0.0357858	0.999999
ENSG00000263089	AC007114.2	7.0853	0.839636	0.400039	0.0358269	0.999999
ENSG00000104918	RETN	121.501	-0.315946	0.150579	0.0358868	0.999999
ENSG00000258967	HMGN1P3	3.21959	1.09383	0.521484	0.0359474	0.999999
ENSG00000132323	ILKAP	103.438	0.238137	0.113549	0.0359748	0.999999
ENSG00000128654	MTX2	34.9724	0.24025	0.114589	0.0360273	0.999999
ENSG00000108439	PNPO	87.1109	-0.24073	0.114829	0.0360458	0.999999
ENSG00000062598	ELMO2	501.18	-0.145641	0.0695301	0.0362024	0.999999
ENSG00000259687	LINC01220	13.4839	-0.740457	0.353595	0.0362529	0.999999
ENSG00000103740	ACSBG1	19.4061	-0.548488	0.261939	0.0362641	0.999999
ENSG00000145365	TIFA	290.595	-0.229453	0.109674	0.0364271	0.999999
ENSG00000105887	MTPN	3559.67	-0.0984971	0.0470957	0.03649	0.999999
ENSG00000102038	SMARCA1	3.55955	1.01596	0.485932	0.0365505	0.999999
ENSG00000091106	NLRC4	826.894	-0.210791	0.100829	0.0365663	0.999999
ENSG00000213085	CFAP45	49.3327	-0.260927	0.124843	0.0366143	0.999999
ENSG00000008283	CYB561	96.3352	0.266981	0.127801	0.0367046	0.999999
ENSG00000144130	NT5DC4	9.44065	-0.672099	0.321756	0.0367218	0.999999
ENSG00000139182	CLSTN3	109.725	0.394102	0.188671	0.0367224	0.999999
ENSG00000092098	RNF31	434.612	-0.183949	0.0881609	0.0369316	0.999999
ENSG00000165905	LARGE2	9.25269	-0.722561	0.346331	0.0369487	0.999999
ENSG00000135913	USP37	325.175	0.142233	0.0681868	0.0369849	0.999999
ENSG00000175984	DENND2C	34.0081	-0.331397	0.158886	0.0370013	0.999999
ENSG00000167658	EEF2	8153	-0.149066	0.0715096	0.0371092	0.999999
ENSG00000135372	NAT10	172.747	0.217242	0.104269	0.0372089	0.999999
ENSG00000174004	NRROS	72.8463	0.359175	0.172405	0.0372216	0.999999
ENSG00000116991	SIPA1L2	1065.66	-0.288702	0.138603	0.0372563	0.999999
ENSG00000170396	ZNF804A	23.8158	-0.257342	0.123581	0.0373088	0.999999
ENSG00000158483	FAM86C1	14.4287	0.30734	0.14762	0.0373457	0.999999
ENSG00000277782	AC068870.2	3.49352	0.673469	0.323542	0.0373831	0.999999
ENSG00000161203	AP2M1	1015.31	-0.187113	0.0899073	0.0374178	0.999999
ENSG00000255833	TIFAB	15.8719	0.618152	0.297148	0.0374996	0.999999
ENSG00000115762	PLEKHB2	1600.18	-0.10312	0.049571	0.0375034	0.999999
ENSG00000183010	PYCR1	5.27209	0.81889	0.393708	0.0375309	0.999999
ENSG00000069020	MAST4	199.238	0.224987	0.108287	0.0377378	0.999999
ENSG00000243696	AC006254.1	36.8231	0.55295	0.266205	0.0377869	0.999999
ENSG00000228839	PIK3IP1-AS1	3.85203	0.964038	0.464218	0.0378298	0.999999
ENSG00000178075	GRAMD1C	164.664	-0.241738	0.116425	0.0378619	0.999999
ENSG00000202058	RN7SKP80	12.2718	0.42773	0.20603	0.0378884	0.999999
ENSG00000109466	KLHL2	836.187	-0.228598	0.110113	0.0378906	0.999999
ENSG00000213337	ANKRD39	89.3244	0.245284	0.118162	0.0379098	0.999999
ENSG00000125354	SEPT6	728.075	0.172845	0.0832762	0.0379337	0.999999
ENSG00000235330	RPL12P25	3.18685	0.773086	0.372509	0.0379543	0.999999
ENSG00000149823	VPS51	920.099	-0.189894	0.0915019	0.0379588	0.999999
ENSG00000065717	TLE2	3.99234	1.05913	0.510363	0.0379644	0.999999
ENSG00000177879	AP3S1	221.904	-0.216828	0.104513	0.0380177	0.999999
ENSG00000147400	CETN2	89.0771	-0.255057	0.123038	0.038172	0.999999
ENSG00000246334	PRR7-AS1	25.6765	0.446839	0.215632	0.0382444	0.999999
ENSG00000198873	GRK5	283.833	-0.150797	0.0727764	0.0382597	0.999999
ENSG00000253438	PCAT1	67.7583	0.256857	0.123999	0.0383177	0.999999
ENSG00000166860	ZBTB39	121.11	0.188858	0.0912006	0.0383772	0.999999
ENSG00000111732	AICDA	3.75116	-0.696852	0.336519	0.0383809	0.999999
ENSG00000218757	AL121952.1	11.8478	0.423283	0.20461	0.0385712	0.999999
ENSG00000198730	CTR9	476.635	-0.145934	0.0705732	0.0386558	0.999999
ENSG00000084073	ZMPSTE24	522.62	-0.211081	0.102139	0.038772	0.999999
ENSG00000284681	AC007240.1	3.44053	1.13746	0.550401	0.0387722	0.999999
ENSG00000254708	AL139174.1	4.97442	0.791498	0.382998	0.038773	0.999999
ENSG00000221957	KIR2DS4	6.93966	0.869193	0.420598	0.0387753	0.999999
ENSG00000254815	AP006284.1	5.53474	-0.716292	0.346621	0.0387814	0.999999
ENSG00000119943	PYROXD2	34.8752	0.37898	0.183408	0.0387976	0.999999
ENSG00000086730	LAT2	1650.29	-0.190389	0.0921586	0.0388393	0.999999
ENSG00000261308	FIGNL2	19.8896	0.292976	0.141819	0.038843	0.999999
ENSG00000272144	AC025171.4	26.157	0.248399	0.120247	0.0388532	0.999999
ENSG00000229447	AC114495.2	2.38077	0.855289	0.41404	0.0388553	0.999999
ENSG00000272672	AL391497.1	3.92273	0.713273	0.345345	0.0388858	0.999999
ENSG00000162231	NXF1	436.792	0.183296	0.0887675	0.0389325	0.999999
ENSG00000141956	PRDM15	110.126	0.319155	0.154565	0.0389362	0.999999
ENSG00000054118	THRAP3	1509.36	-0.132221	0.0640359	0.0389424	0.999999
ENSG00000160285	LSS	200.511	-0.244558	0.118471	0.0389901	0.999999
ENSG00000168003	SLC3A2	348.457	-0.150619	0.0729651	0.0389929	0.999999
ENSG00000197696	NMB	7.7554	0.591273	0.286437	0.0389955	0.999999
ENSG00000245017	LINC02453	2.63218	-0.808078	0.391475	0.0390001	0.999999
ENSG00000264324	AC006030.1	3.15574	-1.64076	0.79487	0.0390006	0.999999
ENSG00000153048	CARHSP1	310.898	-0.178121	0.0863354	0.0391009	0.999999
ENSG00000163950	SLBP	351.316	-0.171201	0.082986	0.0391115	0.999999
ENSG00000143994	ABHD1	8.36065	0.659153	0.319647	0.0391957	0.999999
ENSG00000139644	TMBIM6	5720.95	-0.128905	0.062522	0.0392306	0.999999
ENSG00000102393	GLA	208.75	-0.179174	0.08694	0.0393132	0.999999
ENSG00000274173	AL035661.1	34.5171	-0.517361	0.251129	0.039385	0.999999
ENSG00000104267	CA2	203.053	-0.245036	0.11896	0.0394164	0.999999
ENSG00000162444	RBP7	72.3047	-0.272618	0.132375	0.0394519	0.999999
ENSG00000059804	SLC2A3	4505.38	-0.192727	0.0935928	0.0394744	0.999999
ENSG00000167768	KRT1	110.733	-0.336745	0.163535	0.039479	0.999999
ENSG00000154124	OTULIN	1139.19	0.123452	0.059992	0.0396087	0.999999
ENSG00000257605	AC073611.1	3.33873	-0.675017	0.328029	0.0396094	0.999999
ENSG00000273192	AL671710.1	36.1356	0.406843	0.197767	0.0396686	0.999999
ENSG00000176049	JAKMIP2	76.1831	0.278882	0.135577	0.0396864	0.999999
ENSG00000151726	ACSL1	15078.9	-0.269919	0.1313	0.0398077	0.999999
ENSG00000131398	KCNC3	9.16411	0.585115	0.284736	0.0398846	0.999999
ENSG00000206596	RNU1-27P	65.0979	0.883693	0.430099	0.0399151	0.999999
ENSG00000207005	RNU1-2	65.0979	0.883693	0.430099	0.0399151	0.999999
ENSG00000207389	RNU1-4	65.0979	0.883693	0.430099	0.0399151	0.999999
ENSG00000159259	CHAF1B	10.3398	0.502634	0.244655	0.0399311	0.999999
ENSG00000108479	GALK1	151.495	-0.193398	0.0941538	0.0399696	0.999999
ENSG00000103490	PYCARD	812.656	-0.181959	0.0886654	0.0401498	0.999999
ENSG00000273454	AC112503.2	4.752	0.688129	0.335456	0.0402357	0.999999
ENSG00000250371	AC007370.2	1.51321	1.34803	0.657194	0.0402479	0.999999
ENSG00000144868	TMEM108	6.72906	-0.625947	0.305166	0.0402504	0.999999
ENSG00000102554	KLF5	31.3593	-0.32789	0.159875	0.0402753	0.999999
ENSG00000243304	AC008494.1	2.80337	0.863874	0.421476	0.0403995	0.999999
ENSG00000242412	DBIL5P2	7.5804	0.769123	0.375296	0.0404252	0.999999
ENSG00000258035	AC123567.2	9.03224	0.459018	0.22401	0.0404525	0.999999
ENSG00000260170	AC090527.2	41.9068	-1.26771	0.61871	0.0404657	0.999999
ENSG00000112149	CD83	65.422	-0.212662	0.103821	0.0405257	0.999999
ENSG00000167094	TTC16	89.6222	0.273137	0.133348	0.0405302	0.999999
ENSG00000185684	EP400P1	118.484	0.296753	0.144919	0.0405874	0.999999
ENSG00000257341	AL928654.3	5.27988	0.939167	0.458643	0.0405884	0.999999
ENSG00000115523	GNLY	441.636	0.182575	0.0891816	0.040636	0.999999
ENSG00000163956	LRPAP1	959.227	-0.18349	0.0896482	0.0406797	0.999999
ENSG00000283483	AC068205.4	4.08084	0.604496	0.29538	0.0407065	0.999999
ENSG00000142173	COL6A2	69.8649	0.300772	0.147008	0.0407609	0.999999
ENSG00000181036	FCRL6	263.001	0.180184	0.0880795	0.0407857	0.999999
ENSG00000248092	NNT-AS1	52.1054	0.249264	0.121869	0.0408218	0.999999
ENSG00000104218	CSPP1	139.362	0.15818	0.0773378	0.0408246	0.999999
ENSG00000242931	RPL7P49	6.57797	0.518643	0.253671	0.0408991	0.999999
ENSG00000273226	AL391834.2	9.89152	-0.361166	0.176656	0.0409087	0.999999
ENSG00000236065	AL020995.1	9.62953	0.565947	0.276896	0.0409637	0.999999
ENSG00000230257	NFE4	80.1692	-0.254565	0.124585	0.0410228	0.999999
ENSG00000169330	MINAR1	12.1818	0.385826	0.188845	0.0410441	0.999999
ENSG00000236478	AC012513.2	11.5723	0.505822	0.247583	0.0410481	0.999999
ENSG00000278864	AC055811.4	67.0131	0.422807	0.206969	0.0410669	0.999999
ENSG00000223773	CD99P1	59.5943	0.259963	0.127277	0.0411026	0.999999
ENSG00000197415	VEPH1	51.2829	-0.346666	0.169802	0.0411927	0.999999
ENSG00000013725	CD6	245.596	0.280617	0.13759	0.0413983	0.999999
ENSG00000198711	SSBP3-AS1	44.9774	0.330379	0.162041	0.0414639	0.999999
ENSG00000141627	DYM	360.783	0.155023	0.0760375	0.0414733	0.999999
ENSG00000204386	NEU1	450.288	-0.176377	0.0865136	0.0414778	0.999999
ENSG00000267040	AC027097.1	71.7922	0.218732	0.107306	0.0415109	0.999999
ENSG00000164615	CAMLG	181.683	-0.233815	0.114738	0.0415679	0.999999
ENSG00000101474	APMAP	1912.44	-0.212604	0.104355	0.0416184	0.999999
ENSG00000196220	SRGAP3	25.336	0.422592	0.207434	0.0416269	0.999999
ENSG00000182481	KPNA2	37.7176	0.356539	0.175055	0.041677	0.999999
ENSG00000233586	AC246785.2	8.21517	0.457798	0.224964	0.0418525	0.999999
ENSG00000204613	TRIM10	244.257	-0.273061	0.134202	0.0418799	0.999999
ENSG00000197872	FAM49A	1293.13	-0.121328	0.059632	0.0418897	0.999999
ENSG00000104687	GSR	744.954	-0.152472	0.0749404	0.0418935	0.999999
ENSG00000260774	AC021087.3	11.4883	0.521674	0.256412	0.0418998	0.999999
ENSG00000257279	AC127164.1	21.4372	0.321395	0.15802	0.0419633	0.999999
ENSG00000148175	STOM	2255.24	-0.170404	0.0837921	0.0419867	0.999999
ENSG00000219626	FAM228B	119.249	-0.163176	0.0802422	0.0419972	0.999999
ENSG00000006712	PAF1	114.828	-0.204465	0.100591	0.0420891	0.999999
ENSG00000234043	NUDT9P1	3.0158	0.910474	0.44809	0.0421639	0.999999
ENSG00000261087	AP003469.4	31.1876	0.293877	0.144765	0.042353	0.999999
ENSG00000186260	MRTFB	115.858	0.271699	0.133841	0.0423553	0.999999
ENSG00000138722	MMRN1	198.004	-0.24922	0.122775	0.0423677	0.999999
ENSG00000204149	AGAP6	98.52	0.218199	0.107526	0.0424308	0.999999
ENSG00000180914	OXTR	10.5393	-0.606798	0.299159	0.042525	0.999999
ENSG00000184557	SOCS3	705.695	-0.259299	0.127851	0.0425458	0.999999
ENSG00000150867	PIP4K2A	4128.59	-0.228572	0.112713	0.0425688	0.999999
ENSG00000125686	MED1	370.5	0.11181	0.0551421	0.0425943	0.999999
ENSG00000186318	BACE1	82.7382	0.286254	0.141194	0.0426241	0.999999
ENSG00000259277	AC127522.1	3.60591	0.808369	0.398732	0.0426267	0.999999
ENSG00000077684	JADE1	847.532	-0.0961181	0.047425	0.0426889	0.999999
ENSG00000198929	NOS1AP	3.00367	-1.12756	0.55653	0.0427591	0.999999
ENSG00000063761	ADCK1	19.9485	0.401145	0.198009	0.042776	0.999999
ENSG00000200312	RN7SKP255	164.268	0.387029	0.191135	0.0428776	0.999999
ENSG00000163961	RNF168	341.001	0.113074	0.0558492	0.0429058	0.999999
ENSG00000111450	STX2	133.149	0.2006	0.0991044	0.0429575	0.999999
ENSG00000108691	CCL2	5.77491	0.8248	0.407676	0.0430547	0.999999
ENSG00000204623	ZNRD1ASP	242.41	0.168093	0.083085	0.043058	0.999999
ENSG00000062282	DGAT2	1689.71	-0.227813	0.112632	0.0431105	0.999999
ENSG00000070770	CSNK2A2	257.583	0.20679	0.10225	0.0431354	0.999999
ENSG00000118520	ARG1	198.39	-0.375412	0.185635	0.0431436	0.999999
ENSG00000265241	RBM8A	911.321	-0.161916	0.0800664	0.043149	0.999999
ENSG00000224631	RPS27AP16	10.8755	-0.40262	0.199149	0.0432072	0.999999
ENSG00000214067	AL360182.1	4.67209	-0.726891	0.359663	0.0432764	0.999999
ENSG00000025039	RRAGD	434.128	-0.213667	0.105764	0.0433602	0.999999
ENSG00000236088	COX10-AS1	92.9324	0.186857	0.0925299	0.0434433	0.999999
ENSG00000169919	GUSB	182.395	-0.17451	0.086426	0.0434678	0.999999
ENSG00000115718	PROC	7.93524	-0.559796	0.277339	0.0435439	0.999999
ENSG00000188981	MSANTD1	6.29854	0.701212	0.347419	0.0435553	0.999999
ENSG00000254528	AP000757.1	5.68083	0.730793	0.36221	0.0436336	0.999999
ENSG00000234881	PIGFP2	25.0313	0.368367	0.182586	0.0436441	0.999999
ENSG00000004059	ARF5	227.292	-0.140902	0.0698451	0.043659	0.999999
ENSG00000123810	B9D2	99.5746	-0.212198	0.105205	0.0436951	0.999999
ENSG00000157036	EXOG	80.9975	0.295812	0.146758	0.0438364	0.999999
ENSG00000212123	PRR22	2.64077	1.01318	0.502773	0.0438844	0.999999
ENSG00000243265	RPL23AP55	4.5104	0.880925	0.437246	0.0439346	0.999999
ENSG00000197798	FAM118B	152.356	0.13825	0.0686221	0.0439406	0.999999
ENSG00000123600	METTL8	145.201	-0.314257	0.156013	0.0439778	0.999999
ENSG00000228513	AC023271.1	4.17513	0.697626	0.346358	0.0439912	0.999999
ENSG00000151090	THRB	13.3803	-0.552677	0.274418	0.04401	0.999999
ENSG00000260851	AC010542.3	3.91219	1.03858	0.515785	0.0440535	0.999999
ENSG00000103037	SETD6	90.8566	0.184933	0.0918554	0.0440824	0.999999
ENSG00000272578	AP000347.1	125.483	0.375292	0.18643	0.0441104	0.999999
ENSG00000165055	METTL2B	190.174	-0.166994	0.0829657	0.0441346	0.999999
ENSG00000116717	GADD45A	64.3389	-0.290934	0.14462	0.0442504	0.999999
ENSG00000064886	CHI3L2	77.8439	0.208865	0.103851	0.0443039	0.999999
ENSG00000104081	BMF	196.223	0.240879	0.119829	0.0444109	0.999999
ENSG00000241651	AC099340.1	1.4102	1.38762	0.690593	0.0445042	0.999999
ENSG00000279369	AC046185.3	277.149	0.11225	0.0558791	0.044558	0.999999
ENSG00000119782	FKBP1B	41.8028	-0.329985	0.16429	0.0445845	0.999999
ENSG00000238286	SLC35E1P1	4.53274	0.675553	0.336568	0.0447305	0.999999
ENSG00000131351	HAUS8	37.8789	-0.278897	0.138952	0.0447351	0.999999
ENSG00000197937	ZNF347	134.088	-0.221299	0.110291	0.0448024	0.999999
ENSG00000228076	AL591719.1	23.4771	0.371437	0.185129	0.0448165	0.999999
ENSG00000224083	MTCO1P11	35.4036	0.458695	0.228636	0.0448318	0.999999
ENSG00000162910	MRPL55	108.385	-0.206896	0.103133	0.0448442	0.999999
ENSG00000225505	AC104332.1	5.23513	0.791876	0.394749	0.0448538	0.999999
ENSG00000186517	ARHGAP30	3842.37	-0.115189	0.0574235	0.0448615	0.999999
ENSG00000162894	FCMR	113.306	0.300005	0.149606	0.0449304	0.999999
ENSG00000091317	CMTM6	6206.84	-0.204847	0.102171	0.0449692	0.999999
ENSG00000233602	ERI3-IT1	4.96831	0.760822	0.379527	0.0449997	0.999999
ENSG00000196405	EVL	1453.27	0.19491	0.0972337	0.0450109	0.999999
ENSG00000041515	MYO16	21.1502	-0.365748	0.182507	0.0450683	0.999999
ENSG00000271257	AC008814.1	3.06438	-0.73054	0.364653	0.045136	0.999999
ENSG00000248268	AC010275.1	8.59101	0.510827	0.255026	0.0451729	0.999999
ENSG00000245937	LINC01184	83.8933	0.283801	0.141713	0.0452161	0.999999
ENSG00000180822	PSMG4	189.455	0.159831	0.0798131	0.0452239	0.999999
ENSG00000250654	AC023794.3	3.40626	1.04055	0.519617	0.0452274	0.999999
ENSG00000118855	MFSD1	1385.71	-0.186336	0.0930671	0.0452665	0.999999
ENSG00000224216	AC234781.1	7.3717	-0.859764	0.429485	0.0453012	0.999999
ENSG00000174839	DENND6A	414.732	0.163279	0.0815822	0.045349	0.999999
ENSG00000219608	HIGD1AP16	3.25266	0.905929	0.452665	0.0453574	0.999999
ENSG00000181074	OR52N4	4.56746	-0.704085	0.35182	0.0453641	0.999999
ENSG00000150337	FCGR1A	1023.1	-0.221161	0.110539	0.0454187	0.999999
ENSG00000224358	TMCO1-AS1	11.4733	0.383683	0.191818	0.0454742	0.999999
ENSG00000151612	ZNF827	58.7651	0.530815	0.265418	0.0455088	0.999999
ENSG00000123689	G0S2	11.4162	-0.574783	0.287431	0.0455297	0.999999
ENSG00000135597	REPS1	353.073	0.163107	0.0815854	0.0455847	0.999999
ENSG00000165995	CACNB2	64.1133	0.316144	0.158155	0.0456142	0.999999
ENSG00000179057	IGSF22	4.64051	1.12607	0.563337	0.0456167	0.999999
ENSG00000083838	ZNF446	59.3741	0.256236	0.128217	0.0456678	0.999999
ENSG00000168615	ADAM9	273.858	-0.173054	0.0866115	0.0457118	0.999999
ENSG00000163661	PTX3	27.1295	-0.283308	0.141831	0.0457705	0.999999
ENSG00000227502	LINC01268	9.82824	-0.544276	0.272529	0.0458106	0.999999
ENSG00000196781	TLE1	42.1165	-0.31152	0.156006	0.0458424	0.999999
ENSG00000280287	AC131212.3	81.6991	0.357506	0.179044	0.0458526	0.999999
ENSG00000188199	NUTM2B	37.1988	0.511087	0.255989	0.0458769	0.999999
ENSG00000213390	ARHGAP19	745.036	-0.164103	0.0822004	0.0458934	0.999999
ENSG00000221962	TMEM14EP	490.953	0.263862	0.132189	0.0459226	0.999999
ENSG00000279233	AC122688.3	7.76534	0.66696	0.334222	0.045982	0.999999
ENSG00000164867	NOS3	13.8328	0.550629	0.275978	0.0460225	0.999999
ENSG00000247982	LINC00926	72.5018	-0.402756	0.201949	0.0461144	0.999999
ENSG00000170876	TMEM43	1511.86	-0.143838	0.0721714	0.0462608	0.999999
ENSG00000165898	ISCA2	166.043	-0.200351	0.100551	0.0463131	0.999999
ENSG00000255339	AL133352.1	35.3352	0.442144	0.222095	0.0465044	0.999999
ENSG00000157593	SLC35B2	107.894	0.118203	0.0593899	0.0465601	0.999999
ENSG00000157168	NRG1	94.0332	0.246722	0.123988	0.0466046	0.999999
ENSG00000229944	EIF4EP2	7.99763	0.510383	0.256589	0.0466894	0.999999
ENSG00000212402	SNORA74B	4.91732	0.929194	0.467194	0.046714	0.999999
ENSG00000105227	PRX	17.1964	0.372806	0.187456	0.0467267	0.999999
ENSG00000278768	BACE1-AS	31.9027	0.35959	0.180812	0.0467281	0.999999
ENSG00000052126	PLEKHA5	44.0467	0.304464	0.153103	0.0467431	0.999999
ENSG00000258012	AC026111.1	15.335	0.419277	0.210849	0.0467546	0.999999
ENSG00000170027	YWHAG	559.76	-0.109479	0.0550592	0.0467683	0.999999
ENSG00000111843	TMEM14C	113.497	-0.194211	0.0976912	0.0468105	0.999999
ENSG00000234332	BCAS2P2	17.9129	0.467849	0.235473	0.0469396	0.999999
ENSG00000079335	CDC14A	535.407	0.156537	0.0788023	0.0469836	0.999999
ENSG00000119636	BBOF1	178.029	-0.326616	0.16444	0.0470081	0.999999
ENSG00000204764	RANBP17	15.1504	0.459294	0.231276	0.0470432	0.999999
ENSG00000285704	AC004765.1	25.1125	0.339848	0.171179	0.0471078	0.999999
ENSG00000175029	CTBP2	609.292	-0.114501	0.0576808	0.0471362	0.999999
ENSG00000256271	CACNA1C-AS2	2.43152	0.81435	0.410301	0.047171	0.999999
ENSG00000141526	SLC16A3	2645.47	-0.172669	0.0870292	0.0472522	0.999999
ENSG00000127362	TAS2R3	18.0128	0.404203	0.203763	0.04729	0.999999
ENSG00000246627	CACNA1C-AS1	11.8841	0.513346	0.258797	0.0473023	0.999999
ENSG00000150977	RILPL2	592.816	-0.149879	0.0755935	0.0474009	0.999999
ENSG00000119630	PGF	11.4219	0.576641	0.291039	0.0475554	0.999999
ENSG00000237631	AL161454.1	3.417	0.681856	0.344213	0.0476008	0.999999
ENSG00000233527	ZNF529-AS1	9.24996	-0.389789	0.19698	0.0478358	0.999999
ENSG00000172590	MRPL52	77.9059	-0.285152	0.144134	0.0478858	0.999999
ENSG00000107262	BAG1	2538.18	-0.251891	0.127327	0.0478946	0.999999
ENSG00000151491	EPS8	20.5243	0.413613	0.209085	0.0479063	0.999999
ENSG00000168273	SMIM4	31.6404	0.349746	0.176861	0.0479828	0.999999
ENSG00000235706	DICER1-AS1	19.7833	0.348995	0.176601	0.0481351	0.999999
ENSG00000057657	PRDM1	343.143	0.173701	0.0878993	0.0481395	0.999999
ENSG00000111639	MRPL51	146.334	-0.276875	0.140129	0.048171	0.999999
ENSG00000274020	LINC01138	192.032	0.151745	0.0768004	0.0481727	0.999999
ENSG00000169918	OTUD7A	43.0069	0.351912	0.178151	0.048228	0.999999
ENSG00000234040	RPL10P12	15.6949	0.474843	0.240519	0.0483541	0.999999
ENSG00000121764	HCRTR1	4.44185	0.765486	0.387746	0.0483596	0.999999
ENSG00000268643	AC006486.1	12.8012	0.754989	0.382467	0.0483818	0.999999
ENSG00000172409	CLP1	176.78	-0.178735	0.0905707	0.0484464	0.999999
ENSG00000130724	CHMP2A	427.448	-0.184953	0.0937547	0.0485261	0.999999
ENSG00000116668	SWT1	377.223	-0.238317	0.120839	0.0485888	0.999999
ENSG00000242602	AC008953.1	4.25949	0.648109	0.328767	0.048686	0.999999
ENSG00000261770	AC006504.1	51.1831	0.213488	0.108299	0.0486903	0.999999
ENSG00000153721	CNKSR3	10.1203	-0.918663	0.466039	0.0486993	0.999999
ENSG00000161681	SHANK1	5.88803	-1.212	0.615215	0.0488342	0.999999
ENSG00000235910	APOA1-AS	3.13818	0.786294	0.399157	0.0488512	0.999999
ENSG00000258568	RHOQP1	6.33726	0.503459	0.255581	0.0488542	0.999999
ENSG00000042832	TG	82.1545	-0.407134	0.20672	0.0488962	0.999999
ENSG00000078900	TP73	8.01239	-0.434365	0.22072	0.0490746	0.999999
ENSG00000283036	LINC01988	6.06419	0.685029	0.348111	0.0490855	0.999999
ENSG00000260884	AC009120.3	3.806	0.746132	0.379171	0.0490911	0.999999
ENSG00000240002	YBX1P3	13.141	0.376698	0.191439	0.0491009	0.999999
ENSG00000100225	FBXO7	8850.4	-0.237147	0.120564	0.0491848	0.999999
ENSG00000186446	ZNF501	31.3366	-0.292341	0.148633	0.0491992	0.999999
ENSG00000138036	DYNC2LI1	13.7637	0.456047	0.231892	0.0492256	0.999999
ENSG00000086504	MRPL28	234.441	-0.169373	0.0861363	0.0492593	0.999999
ENSG00000101082	SLA2	291.851	0.130367	0.0663223	0.049339	0.999999
ENSG00000269001	AC092070.2	492.459	-0.199741	0.10164	0.0493935	0.999999
ENSG00000064115	TM7SF3	239.006	0.172612	0.0878525	0.0494374	0.999999
ENSG00000247774	PCED1B-AS1	228.669	0.130931	0.0666382	0.0494378	0.999999
ENSG00000277449	CEBPB-AS1	8.2876	-0.456075	0.232187	0.0495007	0.999999
ENSG00000198563	DDX39B	954.579	0.121132	0.0616787	0.0495387	0.999999
ENSG00000140092	FBLN5	19.5486	0.322316	0.164169	0.0496088	0.999999
ENSG00000171049	FPR2	3924.33	-0.222095	0.11313	0.0496254	0.999999
ENSG00000091127	PUS7	51.2209	0.304617	0.155339	0.0498806	0.999999
ENSG00000133392	MYH11	145.573	0.282461	0.144048	0.049892	0.999999
ENSG00000069329	VPS35	1392.02	-0.16182	0.0825281	0.0499045	0.999999
ENSG00000175920	DOK7	10.2783	-0.451466	0.230278	0.0499337	0.999999
ENSG00000225831	RPS18P1	4.82962	0.91907	0.468834	0.0499571	0.999999
ENSG00000113282	CLINT1	808.816	-0.116456	0.0594111	0.0499747	0.999999
ENSG00000260228	AC009119.1	6.476	-0.519542	0.26506	0.0499856	0.999999
ENSG00000085265	FCN1	9002.21	-0.183979	0.0938693	0.0500016	0.999999
ENSG00000246363	LINC02458	17.2623	0.355252	0.181258	0.0500049	0.999999
ENSG00000157823	AP3S2	277.951	0.165435	0.0844138	0.050018	0.999999
ENSG00000246922	UBAP1L	81.6989	0.364225	0.186062	0.050283	0.999999
ENSG00000180694	TMEM64	182.688	-0.218091	0.111417	0.0502967	0.999999
ENSG00000243404	RPL35AP32	1.99839	1.00115	0.511552	0.0503366	0.999999
ENSG00000078589	P2RY10	205.129	0.22272	0.113858	0.0504515	0.999999
ENSG00000181666	HKR1	190.53	0.184837	0.0945493	0.0505912	0.999999
ENSG00000151366	NDUFC2	225.863	-0.151544	0.077547	0.0506744	0.999999
ENSG00000279993	AC078925.3	2.03271	1.17066	0.59929	0.0507708	0.999999
ENSG00000211714	TRBV7-3	8.30691	0.416224	0.213088	0.0507844	0.999999
ENSG00000273447	AC004067.1	9.54225	0.3375	0.172805	0.0508121	0.999999
ENSG00000180747	SMG1P3	1512.48	0.155934	0.0798546	0.0508531	0.999999
ENSG00000177710	SLC35G5	2.483	0.86629	0.443831	0.0509564	0.999999
ENSG00000102226	USP11	90.7403	0.301451	0.154446	0.0509593	0.999999
ENSG00000116138	DNAJC16	211.054	0.203167	0.104114	0.0510116	0.999999
ENSG00000135821	GLUL	12385.3	-0.199633	0.102377	0.0511778	0.999999
ENSG00000132141	CCT6B	9.5492	-0.522044	0.267779	0.051232	0.999999
ENSG00000137764	MAP2K5	53.8729	0.305055	0.156508	0.0512793	0.999999
ENSG00000269737	AL691432.1	57.0155	0.48064	0.246613	0.0513	0.999999
ENSG00000185305	ARL15	244.666	0.16433	0.0843254	0.0513233	0.999999
ENSG00000243313	RN7SL285P	2.95953	-0.949477	0.487307	0.051365	0.999999
ENSG00000239697	TNFSF12	15.4694	0.467658	0.240123	0.0514658	0.999999
ENSG00000115325	DOK1	305.71	-0.143545	0.0737053	0.0514682	0.999999
ENSG00000260401	AP002761.4	23.5891	0.357252	0.183492	0.0515386	0.999999
ENSG00000078304	PPP2R5C	2480.45	0.0780014	0.0400683	0.0515696	0.999999
ENSG00000114999	TTL	226.021	0.159881	0.0821496	0.0516283	0.999999
ENSG00000197283	SYNGAP1	54.6774	0.423935	0.217848	0.0516534	0.999999
ENSG00000106723	SPIN1	205.684	0.163727	0.084135	0.0516538	0.999999
ENSG00000083812	ZNF324	249.601	0.134651	0.0691984	0.0516711	0.999999
ENSG00000165886	UBTD1	48.2045	-0.24954	0.128243	0.0516746	0.999999
ENSG00000280997	CCAT2	10.3986	0.442643	0.227519	0.0517127	0.999999
ENSG00000162836	ACP6	138.438	0.243664	0.125261	0.0517452	0.999999
ENSG00000279145	AC011912.1	32.8264	0.266993	0.137379	0.0519591	0.999999
ENSG00000188229	TUBB4B	722.779	-0.144116	0.0741611	0.0519814	0.999999
ENSG00000119121	TRPM6	461.42	-0.181467	0.093397	0.0520204	0.999999
ENSG00000215859	PDZK1P1	18.5165	0.334228	0.172028	0.0520316	0.999999
ENSG00000004809	SLC22A16	40.6322	-0.302449	0.155728	0.0521178	0.999999
ENSG00000178974	FBXO34	448.564	-0.138948	0.071562	0.0521803	0.999999
ENSG00000176083	ZNF683	7.57591	0.659421	0.339633	0.052189	0.999999
ENSG00000133265	HSPBP1	20.8767	0.320243	0.165033	0.0523221	0.999999
ENSG00000139291	TMEM19	271.024	-0.170816	0.0880523	0.0523873	0.999999
ENSG00000273295	AP000350.6	33.6177	0.377099	0.194403	0.0524063	0.999999
ENSG00000144031	ANKRD53	2.27043	1.47685	0.761487	0.0524499	0.999999
ENSG00000136193	SCRN1	249.325	-0.146517	0.0755908	0.0525882	0.999999
ENSG00000215695	RSC1A1	102.93	0.235808	0.121664	0.0526002	0.999999
ENSG00000131100	ATP6V1E1	766.08	-0.163244	0.0842332	0.0526235	0.999999
ENSG00000105968	H2AFV	556.959	-0.136669	0.0705291	0.0526517	0.999999
ENSG00000240487	AC093010.1	18.9554	0.35488	0.183145	0.0526597	0.999999
ENSG00000084234	APLP2	1986.62	-0.124147	0.0641003	0.0527738	0.999999
ENSG00000108604	SMARCD2	885.481	-0.150956	0.0779465	0.0527873	0.999999
ENSG00000234199	LINC01191	5.58352	0.572395	0.295574	0.0528001	0.999999
ENSG00000258316	KLF17P1	27.3339	0.341639	0.176449	0.0528439	0.999999
ENSG00000176978	DPP7	280.279	0.154566	0.0798312	0.0528476	0.999999
ENSG00000117410	ATP6V0B	1909.9	-0.179617	0.0927736	0.0528587	0.999999
ENSG00000196544	BORCS6	172.912	-0.139609	0.0721127	0.0528696	0.999999
ENSG00000123154	WDR83	39.2178	-0.216833	0.112032	0.0529342	0.999999
ENSG00000211651	IGLV1-44	7.8763	-0.59484	0.307366	0.0529559	0.999999
ENSG00000254996	ANKHD1-EIF4EBP3	239.754	0.189616	0.0979911	0.0529858	0.999999
ENSG00000215388	ACTG1P3	29.6859	0.248457	0.128407	0.0529999	0.999999
ENSG00000099949	LZTR1	247.264	0.229986	0.118921	0.0531196	0.999999
ENSG00000137824	RMDN3	97.4937	-0.167055	0.086401	0.0531762	0.999999
ENSG00000146733	PSPH	12.4205	0.378663	0.195923	0.0532711	0.999999
ENSG00000134248	LAMTOR5	160.175	-0.203714	0.105419	0.0533069	0.999999
ENSG00000116918	TSNAX	541.409	-0.23165	0.119889	0.0533346	0.999999
ENSG00000102901	CENPT	44.457	0.306878	0.15887	0.0534057	0.999999
ENSG00000176124	DLEU1	322.413	0.191021	0.0988923	0.0534082	0.999999
ENSG00000196422	PPP1R26	46.9811	-0.200297	0.103698	0.0534157	0.999999
ENSG00000249532	AC106864.1	3.27001	0.69344	0.359025	0.0534268	0.999999
ENSG00000242261	AC018635.1	9.84642	0.732588	0.379321	0.0534443	0.999999
ENSG00000159579	RSPRY1	384.58	0.1211	0.0627068	0.0534561	0.999999
ENSG00000147162	OGT	6790.63	0.101821	0.0527251	0.0534625	0.999999
ENSG00000160654	CD3G	274.352	0.230478	0.119349	0.0534685	0.999999
ENSG00000104907	TRMT1	125.418	0.197706	0.102398	0.0535125	0.999999
ENSG00000167925	GHDC	47.1379	0.302907	0.156886	0.0535144	0.999999
ENSG00000204209	DAXX	77.7729	0.360355	0.186648	0.0535242	0.999999
ENSG00000225460	AL590233.1	11.462	0.559179	0.289637	0.0535304	0.999999
ENSG00000283886	BX664615.2	4.40692	1.40271	0.726891	0.0536387	0.999999
ENSG00000128487	SPECC1	2603.14	-0.22505	0.116701	0.0538022	0.999999
ENSG00000138411	HECW2	266.25	-0.285082	0.147838	0.0538117	0.999999
ENSG00000178498	DTX3	14.6822	0.448001	0.232358	0.0538473	0.999999
ENSG00000162892	IL24	71.171	0.261654	0.135733	0.0538903	0.999999
ENSG00000226766	FABP7P1	2.13945	0.932283	0.48385	0.0540045	0.999999
ENSG00000271151	AC016737.1	13.8915	0.346979	0.180103	0.0540343	0.999999
ENSG00000262333	HNRNPA1P16	2.57648	-0.951582	0.494106	0.054121	0.999999
ENSG00000139714	MORN3	21.957	0.324903	0.168706	0.0541227	0.999999
ENSG00000224597	SVIL-AS1	127.715	0.227792	0.118282	0.0541247	0.999999
ENSG00000115677	HDLBP	1766.32	-0.144737	0.0751604	0.0541414	0.999999
ENSG00000108064	TFAM	460.67	-0.194694	0.101145	0.0542428	0.999999
ENSG00000243686	RPLP1P11	3.95729	1.02006	0.530066	0.0543038	0.999999
ENSG00000272465	AL031768.1	2.47797	-0.851956	0.442882	0.0543969	0.999999
ENSG00000174021	GNG5	257.943	-0.183475	0.0954075	0.0544722	0.999999
ENSG00000159618	ADGRG5	121.992	0.290858	0.151257	0.0544882	0.999999
ENSG00000068394	GPKOW	175.108	-0.144285	0.0750365	0.054497	0.999999
ENSG00000101773	RBBP8	119.042	-0.214116	0.11136	0.0545127	0.999999
ENSG00000107798	LIPA	642.727	-0.136291	0.0708877	0.0545261	0.999999
ENSG00000238243	OR2W3	151.292	-0.267233	0.139006	0.0545477	0.999999
ENSG00000160194	NDUFV3	212.777	-0.11292	0.0587549	0.0546203	0.999999
ENSG00000171766	GATM	8.93205	-0.589038	0.306525	0.0546484	0.999999
ENSG00000283118	AC009951.2	7.94122	0.486185	0.253033	0.0546773	0.999999
ENSG00000184792	OSBP2	909.052	-0.28091	0.146211	0.0546984	0.999999
ENSG00000200488	RN7SKP203	41.8857	0.310124	0.161487	0.0548039	0.999999
ENSG00000085733	CTTN	203.74	-0.224877	0.117132	0.0548761	0.999999
ENSG00000189195	BTBD8	79.614	-0.244809	0.127535	0.0549155	0.999999
ENSG00000134317	GRHL1	30.9105	-0.388555	0.20243	0.0549272	0.999999
ENSG00000270956	AC009948.3	39.4483	0.196529	0.102396	0.0549453	0.999999
ENSG00000187902	SHISA7	6.20418	0.915527	0.477113	0.0549985	0.999999
ENSG00000255987	TOMM20P2	61.9534	0.252556	0.131626	0.0550174	0.999999
ENSG00000186462	NAP1L2	26.4873	-0.376843	0.196466	0.0550971	0.999999
ENSG00000242338	BMS1P4	21.0738	0.641236	0.334329	0.0551135	0.999999
ENSG00000176390	CRLF3	1670.34	-0.154831	0.0807263	0.0551138	0.999999
ENSG00000172575	RASGRP1	791.248	0.139496	0.0727372	0.0551351	0.999999
ENSG00000143870	PDIA6	769.497	-0.16996	0.0886259	0.0551455	0.999999
ENSG00000225900	HSPE1P13	3.21727	0.821342	0.428293	0.0551477	0.999999
ENSG00000183734	ASCL2	47.7305	-0.248729	0.129718	0.0551796	0.999999
ENSG00000285763	AL358777.1	11.3478	0.349594	0.182359	0.0552288	0.999999
ENSG00000280202	AC005831.1	16.9099	0.402741	0.210083	0.0552304	0.999999
ENSG00000229692	SOS1-IT1	32.3541	0.275425	0.14368	0.0552462	0.999999
ENSG00000227073	SDHDP2	3.79914	0.696623	0.363564	0.0553532	0.999999
ENSG00000281468	AC006504.8	7.11391	-0.476675	0.248785	0.0553635	0.999999
ENSG00000184381	PLA2G6	91.5285	0.222833	0.116302	0.0553674	0.999999
ENSG00000145725	PPIP5K2	1237.15	-0.231267	0.120747	0.0554534	0.999999
ENSG00000136848	DAB2IP	3.62064	0.980253	0.511804	0.0554554	0.999999
ENSG00000144152	FBLN7	16.3834	0.415288	0.216854	0.0554853	0.999999
ENSG00000111911	HINT3	306.112	-0.162982	0.0851102	0.0554987	0.999999
ENSG00000130684	ZNF337	290.687	0.135679	0.0708541	0.0555052	0.999999
ENSG00000113360	DROSHA	171.974	0.173791	0.0907692	0.0555374	0.999999
ENSG00000272599	AC016394.1	24.7061	0.28365	0.148168	0.0555714	0.999999
ENSG00000218027	AL512329.1	2.27092	1.12105	0.585736	0.0556307	0.999999
ENSG00000147421	HMBOX1	328.183	0.167589	0.0875767	0.0556677	0.999999
ENSG00000132763	MMACHC	38.5828	-0.262626	0.137241	0.0556693	0.999999
ENSG00000142444	TIMM29	116.452	-0.147863	0.0772766	0.0556939	0.999999
ENSG00000118655	DCLRE1B	48.3525	-0.218483	0.114202	0.0557318	0.999999
ENSG00000167840	ZNF232	45.7404	0.236741	0.123751	0.055742	0.999999
ENSG00000232229	LINC00865	9.95449	0.507777	0.265446	0.0557577	0.999999
ENSG00000165678	GHITM	1654.05	-0.18834	0.0984824	0.0558218	0.999999
ENSG00000258731	AL356020.1	3.13123	0.647098	0.338374	0.0558278	0.999999
ENSG00000118689	FOXO3	3817.17	-0.191972	0.100392	0.0558467	0.999999
ENSG00000184434	LRRC19	10.4378	0.577143	0.301845	0.0558702	0.999999
ENSG00000249245	NCOA4P3	27.808	0.280547	0.14673	0.0558763	0.999999
ENSG00000109390	NDUFC1	76.6058	-0.189608	0.0991737	0.0558922	0.999999
ENSG00000223878	PPIAP53	5.78128	0.693478	0.362748	0.0559102	0.999999
ENSG00000067560	RHOA	4701.47	-0.140207	0.073354	0.0559569	0.999999
ENSG00000188152	NUTM2G	29.8461	0.436151	0.228228	0.0560007	0.999999
ENSG00000261097	LINC00563	8.83875	0.441342	0.23099	0.056049	0.999999
ENSG00000267074	AC015911.3	69.2025	0.336351	0.176055	0.0560707	0.999999
ENSG00000158813	EDA	17.5406	0.55	0.287915	0.0560962	0.999999
ENSG00000213279	Z97192.2	13.1834	0.764809	0.400401	0.0561194	0.999999
ENSG00000257698	GIHCG	16.3156	-0.3576	0.187318	0.0562555	0.999999
ENSG00000024862	CCDC28A	310.797	-0.187235	0.098083	0.0562697	0.999999
ENSG00000225695	HNRNPA1P35	18.7816	0.355914	0.186453	0.0562795	0.999999
ENSG00000276662	AL713922.2	18.2451	0.302026	0.158254	0.0563277	0.999999
ENSG00000151065	DCP1B	65.5899	0.196876	0.103171	0.0563593	0.999999
ENSG00000178718	RPP25	10.7736	0.413223	0.216615	0.0564377	0.999999
ENSG00000040933	INPP4A	1839.81	0.134583	0.070566	0.0564948	0.999999
ENSG00000040199	PHLPP2	328.646	-0.277573	0.145554	0.0565197	0.999999
ENSG00000042753	AP2S1	333.874	-0.167446	0.0878229	0.056569	0.999999
ENSG00000206052	DOK6	125.1	0.231827	0.121596	0.0565801	0.999999
ENSG00000160255	ITGB2	7783.34	-0.159453	0.0836379	0.0565903	0.999999
ENSG00000133169	BEX1	6.18754	-0.760166	0.398787	0.0566248	0.999999
ENSG00000186814	ZSCAN30	248.582	0.130373	0.0683985	0.0566396	0.999999
ENSG00000241404	EGFL8	7.26424	0.600262	0.314984	0.0566904	0.999999
ENSG00000254154	CRYZL2P-SEC16B	2.93774	1.09418	0.574462	0.0568179	0.999999
ENSG00000231758	AC092652.1	80.4156	0.209063	0.109768	0.0568341	0.999999
ENSG00000105371	ICAM4	45.5098	-0.256914	0.134918	0.0568801	0.999999
ENSG00000173706	HEG1	196.121	0.261221	0.137195	0.0569079	0.999999
ENSG00000124802	EEF1E1	25.4506	0.367857	0.193205	0.0569143	0.999999
ENSG00000279699	AC004264.2	9.89916	0.418091	0.219651	0.0569844	0.999999
ENSG00000143502	SUSD4	29.0967	0.41515	0.218108	0.0569864	0.999999
ENSG00000088827	SIGLEC1	290.196	0.407557	0.214138	0.0570093	0.999999
ENSG00000105928	GSDME	29.3671	0.434585	0.228345	0.0570156	0.999999
ENSG00000100418	DESI1	239.346	0.16246	0.0853661	0.057027	0.999999
ENSG00000143476	DTL	23.6487	-0.42613	0.223932	0.0570475	0.999999
ENSG00000275963	AC008115.4	2.14783	0.785958	0.413056	0.0570681	0.999999
ENSG00000052841	TTC17	1183.44	0.111893	0.0588322	0.0571848	0.999999
ENSG00000245025	AC107959.1	30.9885	0.299103	0.157305	0.0572469	0.999999
ENSG00000242539	AC007620.2	81.3044	0.311088	0.163693	0.0573769	0.999999
ENSG00000002016	RAD52	92.0359	0.215528	0.113413	0.057382	0.999999
ENSG00000266412	NCOA4	23068.6	-0.17589	0.0926303	0.0575853	0.999999
ENSG00000250889	LINC01336	8.26312	0.449655	0.236822	0.0576037	0.999999
ENSG00000151692	RNF144A	369.045	0.216882	0.114234	0.0576187	0.999999
ENSG00000170837	GPR27	241.71	-0.217449	0.114555	0.0576682	0.999999
ENSG00000277744	AC011462.4	2.11417	1.44423	0.760867	0.0576777	0.999999
ENSG00000275405	RF00003	34.8888	-0.86459	0.455728	0.0578063	0.999999
ENSG00000207513	RNU1-3	34.8888	-0.86459	0.455728	0.0578063	0.999999
ENSG00000206737	RNVU1-18	34.8888	-0.86459	0.455728	0.0578063	0.999999
ENSG00000206652	RNU1-1	34.8888	-0.86459	0.455728	0.0578063	0.999999
ENSG00000206588	RNU1-28P	34.8888	-0.86459	0.455728	0.0578063	0.999999
ENSG00000268734	AC245128.3	32.6788	-0.299097	0.157743	0.0579464	0.999999
ENSG00000103042	SLC38A7	26.1624	-0.235038	0.123999	0.0580282	0.999999
ENSG00000242252	BGLAP	2.99599	0.963962	0.508577	0.058038	0.999999
ENSG00000100629	CEP128	106.108	0.207064	0.109245	0.0580392	0.999999
ENSG00000279509	AC007494.3	11.2392	-0.37509	0.197911	0.0580589	0.999999
ENSG00000121316	PLBD1	2587.37	-0.187078	0.0987148	0.0580746	0.999999
ENSG00000230373	GOLGA6L5P	34.4764	0.330856	0.174615	0.0581218	0.999999
ENSG00000231831	MTHFD1P1	16.6286	0.459211	0.242382	0.0581483	0.999999
ENSG00000086102	NFX1	301.479	0.162616	0.085839	0.0581688	0.999999
ENSG00000167720	SRR	16.3779	0.478521	0.252598	0.0581729	0.999999
ENSG00000172009	THOP1	58.1904	-0.28319	0.149511	0.0582109	0.999999
ENSG00000108091	CCDC6	278.797	0.146744	0.0774997	0.058295	0.999999
ENSG00000204316	MRPL38	36.3154	-0.321473	0.169788	0.0583069	0.999999
ENSG00000136449	MYCBPAP	6.32797	-0.622993	0.329164	0.0584041	0.999999
ENSG00000176761	ZNF285B	2.40076	0.920513	0.486399	0.0584237	0.999999
ENSG00000254635	WAC-AS1	129.062	-0.200229	0.105803	0.0584288	0.999999
ENSG00000127952	STYXL1	102.618	-0.165217	0.0873057	0.0584386	0.999999
ENSG00000136213	CHST12	245.649	0.23797	0.12579	0.0585163	0.999999
ENSG00000141027	NCOR1	1712.06	0.127716	0.0675175	0.0585441	0.999999
ENSG00000099942	CRKL	1473.81	-0.0795354	0.0420509	0.05857	0.999999
ENSG00000156973	PDE6D	126.969	0.11746	0.0621018	0.0585701	0.999999
ENSG00000006757	PNPLA4	25.3868	-0.383598	0.202857	0.0586268	0.999999
ENSG00000236753	MKLN1-AS	15.8476	0.467473	0.247234	0.0586493	0.999999
ENSG00000106692	FKTN	148.267	0.215034	0.113844	0.0589132	0.999999
ENSG00000129245	FXR2	219.087	-0.1426	0.0755021	0.0589341	0.999999
ENSG00000274211	SOCS7	145.157	0.225797	0.119563	0.0589563	0.999999
ENSG00000167992	VWCE	9.48921	-0.648949	0.343671	0.0589877	0.999999
ENSG00000184675	AMER1	65.0105	0.225219	0.119301	0.0590515	0.999999
ENSG00000172831	CES2	148.598	0.176275	0.0933985	0.059114	0.999999
ENSG00000126602	TRAP1	166.685	0.166537	0.088251	0.059149	0.999999
ENSG00000168040	FADD	318.298	-0.19553	0.103662	0.0592655	0.999999
ENSG00000104824	HNRNPL	964.206	-0.0999154	0.0529801	0.0593079	0.999999
ENSG00000284952	AC104472.3	10.3444	0.857706	0.454834	0.0593279	0.999999
ENSG00000072840	EVC	10.0796	0.597979	0.317267	0.0594591	0.999999
ENSG00000102760	RGCC	293.25	-0.173009	0.0918164	0.0595261	0.999999
ENSG00000120519	SLC10A7	93.3462	0.192733	0.102322	0.0596187	0.999999
ENSG00000198502	HLA-DRB5	667.8	-0.303251	0.161032	0.0596763	0.999999
ENSG00000125753	VASP	2566.14	-0.133384	0.0708295	0.0596781	0.999999
ENSG00000149716	LTO1	175.103	0.148998	0.079137	0.0597298	0.999999
ENSG00000168497	CAVIN2	1109.14	-0.206176	0.109522	0.0597687	0.999999
ENSG00000235258	NDUFB4P6	10.7389	0.429897	0.228398	0.0598052	0.999999
ENSG00000184900	SUMO3	134.52	0.131234	0.0697273	0.0598221	0.999999
ENSG00000168795	ZBTB5	168.556	0.154022	0.08184	0.0598376	0.999999
ENSG00000273812	BX640514.2	4.99919	-0.584988	0.310851	0.0598511	0.999999
ENSG00000054392	HHAT	45.2638	0.226997	0.120638	0.0598853	0.999999
ENSG00000171365	CLCN5	146.899	0.266009	0.141381	0.0599035	0.999999
ENSG00000242288	AC022400.3	19.0871	1.3201	0.701747	0.0599503	0.999999
ENSG00000267041	ZNF850	78.3909	0.275956	0.146699	0.0599581	0.999999
ENSG00000090097	PCBP4	30.5815	0.33873	0.180165	0.0600934	0.999999
ENSG00000273027	AL844908.2	1.43997	1.32278	0.703729	0.0601532	0.999999
ENSG00000237272	OR51R1P	43.5008	0.333094	0.177237	0.0601942	0.999999
ENSG00000233163	RPS12P17	1.33109	1.54404	0.821713	0.0602372	0.999999
ENSG00000112576	CCND3	1628.9	-0.164721	0.0876752	0.0602772	0.999999
ENSG00000211965	IGHV3-49	2.72663	-0.967585	0.515055	0.0602985	0.999999
ENSG00000189423	USP32P3	26.7346	-0.265728	0.141454	0.0603066	0.999999
ENSG00000213988	ZNF90	25.8185	-0.367561	0.195676	0.0603242	0.999999
ENSG00000247828	TMEM161B-AS1	81.8253	0.184026	0.0979689	0.0603252	0.999999
ENSG00000156026	MCU	212.422	0.164703	0.0876884	0.0603435	0.999999
ENSG00000231119	AL031666.1	31.6554	0.312097	0.166256	0.06049	0.999999
ENSG00000234009	RPL5P34	5.02257	0.544929	0.290404	0.0605935	0.999999
ENSG00000141753	IGFBP4	11.2296	0.444372	0.236874	0.0606577	0.999999
ENSG00000213965	NUDT19	64.9731	-0.140473	0.0749137	0.0607754	0.999999
ENSG00000256525	POLG2	78.4444	0.133928	0.0714276	0.0607896	0.999999
ENSG00000163808	KIF15	47.9067	-0.366865	0.195673	0.0608079	0.999999
ENSG00000213759	UGT2B11	19.7462	0.466425	0.248784	0.0608171	0.999999
ENSG00000214106	PAXIP1-AS2	206.928	0.156186	0.0833084	0.0608206	0.999999
ENSG00000196126	HLA-DRB1	1536.86	-0.146902	0.0783616	0.0608382	0.999999
ENSG00000012963	UBR7	220.547	-0.143526	0.0765709	0.0608721	0.999999
ENSG00000133678	TMEM254	33.2639	0.335693	0.179094	0.0608755	0.999999
ENSG00000105610	KLF1	465.397	-0.261713	0.139632	0.0608882	0.999999
ENSG00000161996	WDR90	21.7112	0.454789	0.242651	0.060896	0.999999
ENSG00000141540	TTYH2	64.9813	0.303849	0.162122	0.0609036	0.999999
ENSG00000100003	SEC14L2	48.4417	0.270083	0.14412	0.0609286	0.999999
ENSG00000269564	AC008753.2	2.91409	0.74307	0.396561	0.0609602	0.999999
ENSG00000245648	AC022075.1	81.0698	0.26425	0.141044	0.0609949	0.999999
ENSG00000120334	CENPL	52.5375	0.242932	0.129727	0.061119	0.999999
ENSG00000112299	VNN1	522.17	-0.233987	0.125029	0.0612798	0.999999
ENSG00000227788	MTCO3P43	3.86759	0.605549	0.323614	0.0613165	0.999999
ENSG00000128641	MYO1B	15.3899	-0.549154	0.29349	0.0613289	0.999999
ENSG00000258082	AL391832.3	46.4828	-0.268151	0.143342	0.0613852	0.999999
ENSG00000162687	KCNT2	3.43719	-1.16609	0.623366	0.0613965	0.999999
ENSG00000197935	ZNF311	2.6366	0.792987	0.423937	0.0614102	0.999999
ENSG00000185825	BCAP31	417.732	-0.138442	0.0740328	0.0614825	0.999999
ENSG00000166435	XRRA1	640.3	0.129804	0.0694134	0.0614826	0.999999
ENSG00000118113	MMP8	274.722	-0.371053	0.198557	0.0616577	0.999999
ENSG00000159023	EPB41	14592.8	-0.209214	0.111958	0.0616655	0.999999
ENSG00000284484	AC025287.4	21.7855	0.365633	0.195673	0.0616797	0.999999
ENSG00000228863	AL121985.1	88.7272	0.27185	0.1455	0.0617078	0.999999
ENSG00000160190	SLC37A1	154.344	0.156994	0.0840288	0.0617155	0.999999
ENSG00000141293	SKAP1	89.9	0.287076	0.153669	0.0617417	0.999999
ENSG00000277283	AC004812.2	24.3082	0.261692	0.140087	0.0617525	0.999999
ENSG00000133316	WDR74	119.579	0.159502	0.0854309	0.061898	0.999999
ENSG00000229106	BTBD6P1	16.4758	0.482161	0.258303	0.0619507	0.999999
ENSG00000167671	UBXN6	4238.77	-0.226703	0.121467	0.0619894	0.999999
ENSG00000004897	CDC27	1007.59	-0.140373	0.0752311	0.0620563	0.999999
ENSG00000163421	PROK2	856.278	-0.194857	0.104447	0.0620959	0.999999
ENSG00000280927	CTBP1-AS	27.0009	0.409637	0.219598	0.0621263	0.999999
ENSG00000140350	ANP32A	1173.83	-0.120937	0.0648339	0.0621347	0.999999
ENSG00000115255	REEP6	2.59941	-0.879124	0.471303	0.0621387	0.999999
ENSG00000128203	ASPHD2	52.6773	0.189815	0.101768	0.0621576	0.999999
ENSG00000110955	ATP5F1B	2572.59	-0.135418	0.0726085	0.0621757	0.999999
ENSG00000168026	TTC21A	65.1159	0.26724	0.143326	0.0622437	0.999999
ENSG00000143363	PRUNE1	228.174	0.142569	0.0764629	0.0622444	0.999999
ENSG00000151465	CDC123	574.185	-0.144638	0.0775906	0.0623054	0.999999
ENSG00000105204	DYRK1B	66.7882	-0.311367	0.167032	0.062306	0.999999
ENSG00000172819	RARG	61.4081	0.253433	0.135982	0.06236	0.999999
ENSG00000026025	VIM	10238.5	-0.135668	0.0728137	0.0624313	0.999999
ENSG00000141198	TOM1L1	4.56309	0.655894	0.352036	0.0624417	0.999999
ENSG00000145431	PDGFC	51.0837	-0.293407	0.15751	0.0624933	0.999999
ENSG00000110013	SIAE	71.5147	-0.240983	0.129383	0.0625248	0.999999
ENSG00000197375	SLC22A5	193.165	0.178357	0.095766	0.062543	0.999999
ENSG00000234065	MTND4P26	18.5701	0.36094	0.193838	0.0625934	0.999999
ENSG00000259192	AC109631.1	5.97775	0.551932	0.296467	0.0626458	0.999999
ENSG00000154889	MPPE1	1144.17	-0.12816	0.068853	0.0626931	0.999999
ENSG00000138795	LEF1	547.451	0.171433	0.0921037	0.0627013	0.999999
ENSG00000090316	MAEA	675.376	-0.14284	0.0767534	0.0627402	0.999999
ENSG00000142303	ADAMTS10	51.4435	0.329752	0.177219	0.0627861	0.999999
ENSG00000164411	GJB7	12.0133	-0.421057	0.226423	0.062942	0.999999
ENSG00000145335	SNCA	11588.7	-0.261548	0.140673	0.0629893	0.999999
ENSG00000213015	ZNF580	29.518	0.320594	0.172465	0.0630423	0.999999
ENSG00000160882	CYP11B1	4.1009	0.722025	0.388441	0.0630591	0.999999
ENSG00000225084	AL450226.1	3.86063	0.815406	0.43879	0.0631258	0.999999
ENSG00000131797	CLUHP3	222.118	0.213698	0.115051	0.0632529	0.999999
ENSG00000185432	METTL7A	534.178	-0.146128	0.0786839	0.0632889	0.999999
ENSG00000118976	OTUD4P1	44.8054	0.283894	0.152875	0.0633057	0.999999
ENSG00000248971	KRT8P46	100.153	0.180176	0.0970374	0.0633439	0.999999
ENSG00000173372	C1QA	75.8494	-0.306503	0.165101	0.0633889	0.999999
ENSG00000052802	MSMO1	150.604	-0.19272	0.103834	0.0634462	0.999999
ENSG00000187051	RPS19BP1	229.659	-0.128213	0.069114	0.0635826	0.999999
ENSG00000267767	LINC01801	11.9273	0.43261	0.23323	0.0636164	0.999999
ENSG00000182568	SATB1	946.654	0.122099	0.0658426	0.06368	0.999999
ENSG00000259751	AC018868.2	7.31239	0.390149	0.210399	0.0636921	0.999999
ENSG00000248445	SEMA6A-AS1	13.8351	0.343387	0.185195	0.0637112	0.999999
ENSG00000178562	CD28	610.436	0.18282	0.0986061	0.0637331	0.999999
ENSG00000198838	RYR3	21.512	0.408671	0.220462	0.0637823	0.999999
ENSG00000276255	AL136379.1	30.5683	0.42554	0.229588	0.0638119	0.999999
ENSG00000167397	VKORC1	141.707	-0.124858	0.0673704	0.0638377	0.999999
ENSG00000171847	FAM90A1	2.45156	0.906177	0.488983	0.0638551	0.999999
ENSG00000156170	NDUFAF6	36.3708	-0.181969	0.0982074	0.0638965	0.999999
ENSG00000227253	AL158834.2	9.87191	-0.392831	0.212016	0.063905	0.999999
ENSG00000089685	BIRC5	12.2658	-0.435401	0.234996	0.0639107	0.999999
ENSG00000267249	AP005482.3	2.50259	-0.875858	0.472807	0.0639592	0.999999
ENSG00000213420	GPC2	23.0982	0.317307	0.171298	0.0639732	0.999999
ENSG00000141449	GREB1L	72.0286	0.230723	0.124562	0.0639861	0.999999
ENSG00000099290	WASHC2A	470.742	-0.105725	0.0570801	0.0639943	0.999999
ENSG00000134324	LPIN1	433.651	0.163971	0.0885449	0.0640486	0.999999
ENSG00000103035	PSMD7	425.853	-0.120019	0.0648116	0.0640533	0.999999
ENSG00000079156	OSBPL6	10.6984	-0.522051	0.281918	0.0640575	0.999999
ENSG00000083520	DIS3	679.932	-0.198482	0.107242	0.0642004	0.999999
ENSG00000270135	AC078795.3	3.05174	-0.894352	0.483242	0.0642077	0.999999
ENSG00000179934	CCR8	13.2458	0.382736	0.206823	0.064234	0.999999
ENSG00000139370	SLC15A4	1504.48	-0.126749	0.0685278	0.0643704	0.999999
ENSG00000050327	ARHGEF5	25.2649	-0.387464	0.2095	0.0643896	0.999999
ENSG00000100612	DHRS7	887.386	-0.175993	0.0951614	0.0643979	0.999999
ENSG00000237854	LINC00674	5.97127	-0.533027	0.288342	0.064517	0.999999
ENSG00000261342	AC006538.1	4.23232	0.609475	0.32984	0.0646333	0.999999
ENSG00000163637	PRICKLE2	5.23586	-0.853208	0.461749	0.0646348	0.999999
ENSG00000241549	GUSBP2	19.8457	0.364886	0.19748	0.0646443	0.999999
ENSG00000172296	SPTLC3	9.21238	0.713019	0.385893	0.0646443	0.999999
ENSG00000137842	TMEM62	179.525	0.133972	0.0725201	0.0646932	0.999999
ENSG00000211772	TRBC2	908.28	0.127338	0.0689322	0.0647055	0.999999
ENSG00000172985	SH3RF3	32.8959	-0.263183	0.142493	0.0647487	0.999999
ENSG00000126070	AGO3	962.933	0.153763	0.0832648	0.0647945	0.999999
ENSG00000131473	ACLY	771.661	-0.129634	0.0702077	0.0648294	0.999999
ENSG00000179240	GVQW3	42.2775	0.242277	0.131265	0.0649341	0.999999
ENSG00000132965	ALOX5AP	1185.9	-0.248485	0.134701	0.0650786	0.999999
ENSG00000002330	BAD	130.557	-0.168042	0.0910999	0.0650974	0.999999
ENSG00000099937	SERPIND1	22.554	0.418084	0.226694	0.0651443	0.999999
ENSG00000137070	IL11RA	104.768	0.297084	0.161103	0.0651748	0.999999
ENSG00000014138	POLA2	89.497	0.191665	0.103942	0.0651888	0.999999
ENSG00000232712	KIZ-AS1	16.3046	0.474247	0.257227	0.0652279	0.999999
ENSG00000231993	EP300-AS1	2.0847	0.916217	0.496962	0.0652363	0.999999
ENSG00000249921	AC034207.1	1.96839	0.935499	0.507505	0.065281	0.999999
ENSG00000266947	AC022916.1	80.1251	0.17681	0.0959471	0.0653608	0.999999
ENSG00000167642	SPINT2	375.012	-0.172532	0.0936394	0.0654	0.999999
ENSG00000174371	EXO1	11.2113	-0.430132	0.23348	0.0654365	0.999999
ENSG00000226205	AC007790.1	8.06795	0.478777	0.259897	0.0654489	0.999999
ENSG00000148606	POLR3A	203.028	0.154584	0.0839488	0.0655617	0.999999
ENSG00000213983	AP1G2	363.323	0.197079	0.107033	0.0655783	0.999999
ENSG00000197024	ZNF398	342.332	0.134084	0.0728367	0.0656377	0.999999
ENSG00000160679	CHTOP	669.798	0.0716033	0.038901	0.0656719	0.999999
ENSG00000104142	VPS18	421.283	-0.130198	0.0707391	0.0656897	0.999999
ENSG00000213216	AC007066.1	8.87399	0.363845	0.197708	0.0657223	0.999999
ENSG00000109063	MYH3	41.7928	0.347404	0.188805	0.0657664	0.999999
ENSG00000047648	ARHGAP6	56.3013	-0.264546	0.143797	0.0658089	0.999999
ENSG00000173273	TNKS	622.129	0.143202	0.0778551	0.0658645	0.999999
ENSG00000229124	VIM-AS1	291.01	-0.174546	0.0948964	0.0658669	0.999999
ENSG00000274267	HIST1H3B	108.452	-0.227092	0.123468	0.0658732	0.999999
ENSG00000280739	EIF1B-AS1	58.9693	0.262302	0.142629	0.0659078	0.999999
ENSG00000257818	C1GALT1P1	13.1823	0.309431	0.168257	0.0659095	0.999999
ENSG00000249786	EAF1-AS1	17.0148	0.390549	0.212445	0.0660105	0.999999
ENSG00000179071	CCDC89	8.33127	0.420979	0.229067	0.0660921	0.999999
ENSG00000218313	AL139274.1	54.4908	0.331123	0.180178	0.0660983	0.999999
ENSG00000075413	MARK3	1930.23	-0.119329	0.0649379	0.0661241	0.999999
ENSG00000132376	INPP5K	556.047	-0.161081	0.0876674	0.0661497	0.999999
ENSG00000187243	MAGED4B	5.15078	-0.744382	0.405221	0.066213	0.999999
ENSG00000135914	HTR2B	26.2331	0.309263	0.168421	0.0663204	0.999999
ENSG00000125388	GRK4	11.2965	0.310765	0.169358	0.0665122	0.999999
ENSG00000165672	PRDX3	670.337	-0.154325	0.0841043	0.0665169	0.999999
ENSG00000260317	AC009812.4	2.73398	-0.81218	0.442901	0.0666874	0.999999
ENSG00000103966	EHD4	259.719	0.138537	0.0755507	0.066699	0.999999
ENSG00000130699	TAF4	74.0594	0.293594	0.160125	0.0667242	0.999999
ENSG00000247708	STX18-AS1	31.5448	0.372835	0.203433	0.0668446	0.999999
ENSG00000280028	AC007431.3	7.24753	0.517606	0.282429	0.0668482	0.999999
ENSG00000168348	INSM2	3.27113	0.708413	0.386562	0.0668624	0.999999
ENSG00000234285	GAPDHP49	1.39466	0.982816	0.536404	0.0669171	0.999999
ENSG00000213903	LTB4R	726.717	-0.232429	0.126873	0.066953	0.999999
ENSG00000169018	FEM1B	1044.89	0.129864	0.070888	0.0669579	0.999999
ENSG00000249915	PDCD6	760.336	-0.111104	0.0606492	0.0669656	0.999999
ENSG00000121413	ZSCAN18	145.139	-0.196051	0.107022	0.0669689	0.999999
ENSG00000119333	WDR34	20.0358	-0.283705	0.154891	0.0670045	0.999999
ENSG00000265656	AC106037.2	12.6602	0.395273	0.215828	0.0670365	0.999999
ENSG00000170160	CCDC144A	30.1833	0.45799	0.250085	0.0670499	0.999999
ENSG00000229644	NAMPTP1	1359.25	-0.261226	0.142678	0.0671187	0.999999
ENSG00000110079	MS4A4A	53.001	-0.276371	0.150993	0.0671962	0.999999
ENSG00000181754	AMIGO1	164.902	0.22089	0.120694	0.0672259	0.999999
ENSG00000243566	UPK3B	7.67683	0.660462	0.360898	0.067242	0.999999
ENSG00000065154	OAT	420.988	-0.172478	0.0942637	0.0672896	0.999999
ENSG00000156313	RPGR	297.472	-0.150009	0.08202	0.0674093	0.999999
ENSG00000135632	SMYD5	28.2562	0.443573	0.242531	0.0674099	0.999999
ENSG00000187715	KBTBD12	2.5531	0.913847	0.499699	0.0674304	0.999999
ENSG00000128692	EIF2S2P4	6.87323	-0.483663	0.264594	0.0675583	0.999999
ENSG00000158714	SLAMF8	16.088	0.43079	0.235687	0.0675789	0.999999
ENSG00000165406	MARCH8	6237.03	-0.210302	0.115096	0.0676705	0.999999
ENSG00000280379	AP003072.5	10.1358	-0.445527	0.243879	0.0677241	0.999999
ENSG00000275202	AL161421.1	10.4939	0.313827	0.171803	0.0677491	0.999999
ENSG00000225991	RPL23AP34	3.7755	0.96559	0.528708	0.0678022	0.999999
ENSG00000158286	RNF207	13.662	0.517098	0.283154	0.0678193	0.999999
ENSG00000189149	CRYM-AS1	2.80427	0.84143	0.460789	0.0678408	0.999999
ENSG00000260698	AL591848.3	8.36334	0.46977	0.257268	0.0678506	0.999999
ENSG00000153561	RMND5A	2232.44	-0.154583	0.0846641	0.0678752	0.999999
ENSG00000273064	AC017083.1	13.9247	-0.325887	0.178487	0.0678755	0.999999
ENSG00000167460	TPM4	1458.73	-0.102562	0.0561849	0.0679336	0.999999
ENSG00000254777	AC022182.1	3.06362	-0.779938	0.427268	0.0679401	0.999999
ENSG00000146416	AIG1	123.109	-0.131836	0.0722304	0.0679684	0.999999
ENSG00000253330	AC024451.2	16.0152	0.382629	0.209669	0.0680126	0.999999
ENSG00000256569	AC069234.3	8.74099	0.827707	0.453665	0.0680778	0.999999
ENSG00000174123	TLR10	218.726	-0.187296	0.102661	0.0680904	0.999999
ENSG00000220205	VAMP2	108.474	0.316132	0.17328	0.068092	0.999999
ENSG00000140553	UNC45A	321.135	-0.151786	0.0832017	0.0681048	0.999999
ENSG00000249459	ZNF286B	32.8878	0.421116	0.230844	0.0681153	0.999999
ENSG00000114126	TFDP2	362.052	-0.170029	0.0932215	0.0681638	0.999999
ENSG00000134461	ANKRD16	17.9912	0.343337	0.188261	0.0681928	0.999999
ENSG00000188487	INSC	7.01451	-0.70473	0.386446	0.0682097	0.999999
ENSG00000170903	MSANTD4	229.709	-0.190444	0.10444	0.0682309	0.999999
ENSG00000167202	TBC1D2B	1013.39	0.132368	0.072593	0.0682382	0.999999
ENSG00000285799	AL645929.2	27.5085	0.326151	0.178876	0.0682516	0.999999
ENSG00000162367	TAL1	553.678	-0.242463	0.132988	0.0682732	0.999999
ENSG00000152766	ANKRD22	63.4217	-0.301903	0.165609	0.0683045	0.999999
ENSG00000169375	SIN3A	459.851	0.18147	0.0995631	0.0683548	0.999999
ENSG00000144791	LIMD1	478.226	0.205065	0.112534	0.0684173	0.999999
ENSG00000105327	BBC3	152.765	-0.173352	0.0951311	0.0684185	0.999999
ENSG00000162191	UBXN1	495.63	-0.13558	0.0744042	0.0684236	0.999999
ENSG00000115993	TRAK2	2079.2	-0.174645	0.0958467	0.0684361	0.999999
ENSG00000279981	AC018445.4	38.1596	0.274391	0.150602	0.0684599	0.999999
ENSG00000081923	ATP8B1	48.7242	0.513176	0.281674	0.0684729	0.999999
ENSG00000118193	KIF14	58.6037	-0.295593	0.162262	0.0684996	0.999999
ENSG00000170145	SIK2	220.525	0.184679	0.101456	0.068715	0.999999
ENSG00000215861	AC245297.1	2.61934	-0.669312	0.367699	0.0687177	0.999999
ENSG00000198721	ECI2	177.773	0.167534	0.0920512	0.0687571	0.999999
ENSG00000137171	KLC4	81.8064	-0.201015	0.110454	0.0687752	0.999999
ENSG00000092820	EZR	892.946	-0.137338	0.075477	0.0688202	0.999999
ENSG00000135932	CAB39	2544.35	-0.141243	0.0776674	0.0689778	0.999999
ENSG00000019995	ZRANB1	1012.66	-0.119963	0.0659925	0.0690908	0.999999
ENSG00000225558	UBE2D3P2	3.5331	0.688039	0.378528	0.0691142	0.999999
ENSG00000102144	PGK1	4032.2	-0.118585	0.0652483	0.0691486	0.999999
ENSG00000250696	AC111000.4	56.2009	0.348989	0.192042	0.0691783	0.999999
ENSG00000111275	ALDH2	353.726	-0.214879	0.118305	0.0693216	0.999999
ENSG00000109944	JHY	15.0258	0.398053	0.219172	0.069344	0.999999
ENSG00000089041	P2RX7	185.853	0.18184	0.100141	0.0693956	0.999999
ENSG00000172270	BSG	5155.25	-0.202139	0.111326	0.0694107	0.999999
ENSG00000166016	ABTB2	34.0242	0.285155	0.15706	0.0694357	0.999999
ENSG00000249318	AC010468.2	4.4874	0.63267	0.348477	0.0694424	0.999999
ENSG00000249572	AC034231.1	2.91718	0.720662	0.397061	0.0695254	0.999999
ENSG00000196646	ZNF136	267.499	-0.164337	0.0905594	0.0695716	0.999999
ENSG00000071967	CYBRD1	574.07	-0.141289	0.0778647	0.0695942	0.999999
ENSG00000127124	HIVEP3	59.4172	0.324932	0.179087	0.0696181	0.999999
ENSG00000158482	SNX29P1	5.64677	-0.672713	0.370785	0.0696327	0.999999
ENSG00000006695	COX10	65.9975	0.19642	0.108268	0.0696467	0.999999
ENSG00000272686	AC006333.2	17.3704	-0.346933	0.191274	0.0697078	0.999999
ENSG00000100218	RSPH14	7.66932	0.571458	0.315063	0.0697096	0.999999
ENSG00000204388	HSPA1B	431.074	-0.183861	0.101412	0.0698304	0.999999
ENSG00000134830	C5AR2	1348.94	-0.162075	0.0894071	0.0698655	0.999999
ENSG00000277778	PGM5P2	19.2192	0.34472	0.190169	0.0698772	0.999999
ENSG00000204569	PPP1R10	360.856	0.171004	0.0943384	0.0698836	0.999999
ENSG00000274376	ADAMTS7P1	4.58925	1.15471	0.637051	0.0698952	0.999999
ENSG00000262312	AC004494.1	24.815	0.533857	0.294532	0.0699002	0.999999
ENSG00000165752	STK32C	53.693	-0.177966	0.0981861	0.0699031	0.999999
ENSG00000085063	CD59	1001.43	-0.205986	0.113658	0.0699347	0.999999
ENSG00000166265	CYYR1	3.88717	-0.60104	0.331651	0.0699449	0.999999
ENSG00000147138	GPR174	716.012	0.195061	0.107637	0.0699539	0.999999
ENSG00000122861	PLAU	9.85376	-0.422189	0.232985	0.0699725	0.999999
ENSG00000168137	SETD5	547.232	0.21842	0.120595	0.0701109	0.999999
ENSG00000115977	AAK1	1331.82	0.199044	0.109904	0.0701304	0.999999
ENSG00000184619	KRBA2	78.5179	0.125389	0.069246	0.0701752	0.999999
ENSG00000128881	TTBK2	501.007	0.109314	0.0603822	0.0702389	0.999999
ENSG00000198947	DMD	10.0125	0.759861	0.419859	0.0703269	0.999999
ENSG00000042286	AIFM2	26.6325	0.29468	0.162899	0.070455	0.999999
ENSG00000060558	GNA15	202.736	-0.155563	0.0860081	0.0704967	0.999999
ENSG00000119661	DNAL1	57.0867	-0.302999	0.167532	0.0705131	0.999999
ENSG00000102978	POLR2C	401.864	-0.100449	0.0555403	0.0705174	0.999999
ENSG00000132849	PATJ	588.549	0.180405	0.0998313	0.0707466	0.999999
ENSG00000272140	AC022400.5	17.7176	-0.350182	0.193802	0.0707772	0.999999
ENSG00000142279	WTIP	5.10218	1.09319	0.605268	0.0708982	0.999999
ENSG00000147166	ITGB1BP2	4.05624	0.839185	0.464683	0.0709294	0.999999
ENSG00000234465	PINLYP	4.80567	0.700134	0.387857	0.071054	0.999999
ENSG00000270060	AC090589.3	2.44297	-0.814727	0.45156	0.0711923	0.999999
ENSG00000285967	NIPBL-DT	247.954	0.106837	0.0592333	0.0712829	0.999999
ENSG00000163554	SPTA1	221.414	-0.292756	0.162324	0.0713044	0.999999
ENSG00000141524	TMC6	915.863	0.185617	0.102943	0.0713723	0.999999
ENSG00000163041	H3F3A	7173.8	-0.16589	0.0920355	0.0714734	0.999999
ENSG00000232439	RPL18AP7	2.06786	1.12294	0.623026	0.0714827	0.999999
ENSG00000100209	HSCB	24.1509	-0.239028	0.132641	0.0715354	0.999999
ENSG00000075826	SEC31B	78.111	0.345128	0.191523	0.0715429	0.999999
ENSG00000231551	AC245100.4	169.938	0.16133	0.0895342	0.0715643	0.999999
ENSG00000261336	EIF4BP5	11.9023	0.436899	0.242479	0.0715768	0.999999
ENSG00000149970	CNKSR2	110.373	0.22205	0.12332	0.0717654	0.999999
ENSG00000214283	RAD51AP1P1	13.5451	0.431775	0.239802	0.0717746	0.999999
ENSG00000171720	HDAC3	203.687	0.124717	0.0692819	0.0718384	0.999999
ENSG00000174010	KLHL15	250.724	-0.15318	0.0851109	0.0718961	0.999999
ENSG00000160318	CLDND2	8.25622	-0.483705	0.268805	0.0719454	0.999999
ENSG00000121988	ZRANB3	53.719	-0.235239	0.130736	0.0719645	0.999999
ENSG00000104388	RAB2A	688.012	-0.166782	0.0926932	0.071972	0.999999
ENSG00000179562	GCC1	669.981	-0.136868	0.0760721	0.071988	0.999999
ENSG00000136159	NUDT15	43.4461	0.195119	0.108477	0.072064	0.999999
ENSG00000137575	SDCBP	5793.74	-0.156572	0.0870619	0.072113	0.999999
ENSG00000086300	SNX10	1339.3	-0.193605	0.107682	0.0721877	0.999999
ENSG00000164548	TRA2A	456.989	0.100716	0.0560246	0.0722224	0.999999
ENSG00000101856	PGRMC1	527.029	-0.175278	0.0975015	0.0722253	0.999999
ENSG00000163157	TMOD4	2.63938	1.08824	0.605572	0.0723279	0.999999
ENSG00000130313	PGLS	216.247	-0.15353	0.0854353	0.0723306	0.999999
ENSG00000007038	PRSS21	4.37165	0.798731	0.444494	0.0723442	0.999999
ENSG00000112029	FBXO5	49.3342	-0.229581	0.127772	0.0723676	0.999999
ENSG00000163162	RNF149	7582.68	-0.151631	0.0844361	0.0725251	0.999999
ENSG00000100722	ZC3H14	330.824	0.110461	0.0615139	0.0725411	0.999999
ENSG00000165383	LRRC18	55.6738	-0.253453	0.141157	0.0725687	0.999999
ENSG00000134755	DSC2	756.949	-0.208725	0.116249	0.0725736	0.999999
ENSG00000178631	ACTG1P1	2.94376	0.747196	0.416305	0.0726809	0.999999
ENSG00000138642	HERC6	673.092	0.196316	0.109387	0.0727022	0.999999
ENSG00000172403	SYNPO2	8.9761	0.428076	0.23853	0.0727105	0.999999
ENSG00000235945	AC002543.1	83.3334	0.210496	0.117294	0.0727177	0.999999
ENSG00000265778	AC018413.1	38.8723	-0.356092	0.198467	0.0727787	0.999999
ENSG00000121310	ECHDC2	134.509	0.216956	0.12093	0.0728036	0.999999
ENSG00000259453	AC087286.4	36.7168	0.226891	0.126474	0.0728164	0.999999
ENSG00000258560	AL157912.1	7.73643	0.475593	0.265144	0.0728587	0.999999
ENSG00000230202	AL450405.1	62.8418	0.318645	0.177706	0.0729567	0.999999
ENSG00000133606	MKRN1	12172.5	-0.212322	0.118427	0.0729963	0.999999
ENSG00000215417	MIR17HG	95.9196	-0.210256	0.117278	0.0730049	0.999999
ENSG00000058799	YIPF1	315.638	-0.151213	0.0843466	0.0730115	0.999999
ENSG00000204136	GGTA1P	78.714	-0.208663	0.116419	0.0730782	0.999999
ENSG00000218813	AL354719.1	2.58733	0.701899	0.391692	0.0731382	0.999999
ENSG00000271288	IGHV1OR15-3	2.28149	0.925677	0.516685	0.0732018	0.999999
ENSG00000167286	CD3D	307.26	0.17633	0.0984433	0.0732645	0.999999
ENSG00000257379	AC023509.1	28.8615	0.63373	0.353821	0.0732765	0.999999
ENSG00000082212	ME2	922.609	-0.102116	0.0570179	0.0733019	0.999999
ENSG00000106772	PRUNE2	49.8908	-0.282585	0.157791	0.0733125	0.999999
ENSG00000204815	TTC25	15.6869	-0.414433	0.231473	0.0733866	0.999999
ENSG00000271327	AC010201.2	35.1434	-0.20362	0.11373	0.0733931	0.999999
ENSG00000155097	ATP6V1C1	610.318	-0.197022	0.110051	0.0734093	0.999999
ENSG00000267349	AC015911.5	14.4809	0.389852	0.217786	0.0734427	0.999999
ENSG00000182872	RBM10	349.057	-0.130184	0.0727363	0.0734852	0.999999
ENSG00000116350	SRSF4	1083.66	-0.142939	0.0798639	0.0734891	0.999999
ENSG00000171819	ANGPTL7	12.3604	0.411297	0.22986	0.0735603	0.999999
ENSG00000255330	AL096711.2	24.6245	0.583352	0.32602	0.0735645	0.999999
ENSG00000162066	AMDHD2	189.586	-0.159337	0.0890561	0.0735869	0.999999
ENSG00000244676	AL109761.1	7.91016	0.48239	0.26962	0.0735907	0.999999
ENSG00000007255	TRAPPC6A	78.4546	-0.178713	0.099915	0.0736707	0.999999
ENSG00000113389	NPR3	7.16993	-0.657969	0.367885	0.073692	0.999999
ENSG00000274328	AC007551.2	8.64405	0.389843	0.217977	0.0737018	0.999999
ENSG00000224183	SDHDP6	12.9804	-0.370445	0.207169	0.0737548	0.999999
ENSG00000168071	CCDC88B	1402.64	-0.146361	0.0819153	0.0739805	0.999999
ENSG00000101298	SNPH	50.0032	0.227561	0.127366	0.0739909	0.999999
ENSG00000144118	RALB	1413.33	-0.169257	0.0947568	0.074063	0.999999
ENSG00000124920	MYRF	29.6626	0.336464	0.188379	0.0740821	0.999999
ENSG00000279623	AL359697.1	1.9528	1.10684	0.619751	0.0741093	0.999999
ENSG00000160714	UBE2Q1	325.636	-0.142296	0.0796843	0.0741403	0.999999
ENSG00000169860	P2RY1	74.5835	-0.173133	0.0969921	0.0742571	0.999999
ENSG00000204789	ZNF204P	31.3164	-0.338958	0.189923	0.0743088	0.999999
ENSG00000104763	ASAH1	4232.02	-0.152576	0.0854956	0.0743255	0.999999
ENSG00000133816	MICAL2	2552.22	-0.164229	0.0920273	0.0743319	0.999999
ENSG00000251230	MIR3945HG	22.8203	-0.329388	0.184639	0.0744298	0.999999
ENSG00000187838	PLSCR3	27.0031	0.414357	0.232324	0.0744999	0.999999
ENSG00000224207	AC018797.1	1.85807	0.761631	0.427037	0.0745007	0.999999
ENSG00000076662	ICAM3	5266.06	-0.173633	0.0973634	0.0745298	0.999999
ENSG00000259922	AC023825.1	40.9469	0.287195	0.161043	0.0745307	0.999999
ENSG00000279863	AC069547.1	20.7657	0.22078	0.12382	0.0745748	0.999999
ENSG00000257752	AC091516.1	3.84803	-0.708718	0.397481	0.0745828	0.999999
ENSG00000175166	PSMD2	786.777	-0.113343	0.063576	0.0746204	0.999999
ENSG00000170315	UBB	29502	-0.223509	0.12539	0.0746658	0.999999
ENSG00000172331	BPGM	2462.57	-0.266279	0.149386	0.0746693	0.999999
ENSG00000110628	SLC22A18	63.8044	0.262899	0.147501	0.0746914	0.999999
ENSG00000121318	TAS2R10	4.91942	-0.554624	0.311362	0.0748661	0.999999
ENSG00000138678	GPAT3	595.611	-0.191359	0.107437	0.0748926	0.999999
ENSG00000265185	SNORD3B-1	20.2622	0.690369	0.387607	0.0748952	0.999999
ENSG00000160746	ANO10	158.846	-0.173254	0.0972743	0.0748978	0.999999
ENSG00000011275	RNF216	655.139	0.102046	0.0573028	0.0749424	0.999999
ENSG00000272512	AL645608.7	2.60655	0.932269	0.523604	0.0749966	0.999999
ENSG00000126432	PRDX5	686.069	-0.173489	0.0974463	0.0750179	0.999999
ENSG00000170458	CD14	2022.3	-0.136933	0.0769136	0.0750191	0.999999
ENSG00000166734	CASC4	962.642	-0.129175	0.0725636	0.0750493	0.999999
ENSG00000161642	ZNF385A	58.1979	0.321568	0.180664	0.0750884	0.999999
ENSG00000101096	NFATC2	409.325	0.162406	0.0912648	0.075158	0.999999
ENSG00000241449	AC092666.1	2.30834	1.03088	0.579556	0.0752822	0.999999
ENSG00000130640	TUBGCP2	543.314	-0.116152	0.0653143	0.0753449	0.999999
ENSG00000105011	ASF1B	48.0433	-0.234888	0.132095	0.0753744	0.999999
ENSG00000176422	SPRYD4	81.9663	0.222371	0.125061	0.0753885	0.999999
ENSG00000232729	AC211433.1	15.8722	0.429656	0.241834	0.0756243	0.999999
ENSG00000116885	OSCP1	6.31056	-0.509537	0.286844	0.0756747	0.999999
ENSG00000007237	GAS7	1003.01	-0.178205	0.100329	0.075698	0.999999
ENSG00000172543	CTSW	157.836	0.228093	0.128417	0.0757002	0.999999
ENSG00000249115	HAUS5	40.3953	0.309826	0.174478	0.0757768	0.999999
ENSG00000266820	KPNA2P3	49.0531	0.264516	0.148963	0.0757801	0.999999
ENSG00000215784	FAM72D	10.8239	-0.620885	0.349691	0.0758118	0.999999
ENSG00000236114	AL450326.2	2.97519	0.729315	0.410829	0.0758605	0.999999
ENSG00000275553	ELOA3C	2.5818	1.34856	0.75968	0.0758696	0.999999
ENSG00000136003	ISCU	1189.5	-0.150222	0.0846245	0.0758718	0.999999
ENSG00000037749	MFAP3	429.622	-0.143433	0.0808066	0.0758947	0.999999
ENSG00000140262	TCF12	492.241	0.141212	0.0795632	0.0759246	0.999999
ENSG00000146700	SSC4D	2.19733	0.979845	0.552081	0.0759275	0.999999
ENSG00000126945	HNRNPH2	935.752	-0.223103	0.12571	0.0759417	0.999999
ENSG00000113269	RNF130	2706.33	-0.136311	0.0768072	0.0759454	0.999999
ENSG00000149582	TMEM25	21.1606	-0.334847	0.188769	0.0760887	0.999999
ENSG00000142864	SERBP1	1655.21	-0.147742	0.0832897	0.0760919	0.999999
ENSG00000198018	ENTPD7	114.314	0.128246	0.0723069	0.0761246	0.999999
ENSG00000127074	RGS13	4.38903	0.728582	0.410853	0.0761721	0.999999
ENSG00000271582	AC073111.2	5.65351	0.506874	0.285848	0.0761905	0.999999
ENSG00000136404	TM6SF1	317.768	-0.194249	0.109596	0.0763261	0.999999
ENSG00000047410	TPR	2772.7	-0.129073	0.0728309	0.0763567	0.999999
ENSG00000130595	TNNT3	11.4383	0.468671	0.264487	0.0763937	0.999999
ENSG00000176845	METRNL	418.2	-0.140376	0.0792199	0.0763976	0.999999
ENSG00000177181	RIMKLA	2.68367	0.920163	0.519357	0.0764386	0.999999
ENSG00000037042	TUBG2	17.4916	-0.265958	0.150137	0.0764886	0.999999
ENSG00000242616	GNG10	608.014	-0.255784	0.144416	0.0765336	0.999999
ENSG00000108039	XPNPEP1	495.916	-0.113606	0.0641541	0.0765898	0.999999
ENSG00000233382	NKAPP1	45.6516	-0.302946	0.171078	0.0765937	0.999999
ENSG00000254211	LINC01485	2.29628	0.81177	0.45842	0.0765942	0.999999
ENSG00000214087	ARL16	82.179	0.14785	0.0835094	0.0766511	0.999999
ENSG00000207955	AL359091.1	2.4747	0.91491	0.516766	0.0766518	0.999999
ENSG00000162692	VCAM1	6.71423	-0.55917	0.315838	0.0766551	0.999999
ENSG00000144785	AC073896.1	5.17109	-1.31077	0.740474	0.0766968	0.999999
ENSG00000149657	LSM14B	169.599	-0.118765	0.067094	0.0767056	0.999999
ENSG00000259651	MTCO3P23	31.5035	-0.355597	0.200935	0.0767757	0.999999
ENSG00000198121	LPAR1	70.1297	0.241262	0.136335	0.0767899	0.999999
ENSG00000162733	DDR2	10.38	-0.549103	0.310331	0.0768251	0.999999
ENSG00000140993	TIGD7	94.0092	-0.248561	0.140484	0.0768414	0.999999
ENSG00000172594	SMPDL3A	65.0232	-0.225428	0.127427	0.0768815	0.999999
ENSG00000234478	ACBD3-AS1	4.526	0.646373	0.365378	0.0768844	0.999999
ENSG00000261061	AC092718.4	2.7375	0.841311	0.475632	0.0769226	0.999999
ENSG00000174715	PPIAP72	2.47994	0.776447	0.439166	0.0770606	0.999999
ENSG00000138172	CALHM2	101.669	0.217946	0.123342	0.0772282	0.999999
ENSG00000197296	FITM2	42.4548	0.250541	0.141803	0.0772583	0.999999
ENSG00000213585	VDAC1	368.163	-0.120154	0.068034	0.0773811	0.999999
ENSG00000276957	AL158063.1	1.67202	-1.20963	0.684946	0.0773913	0.999999
ENSG00000261857	MIA	2.9283	0.679933	0.385064	0.0774352	0.999999
ENSG00000148154	UGCG	588.786	-0.164768	0.093326	0.0774775	0.999999
ENSG00000272325	NUDT3	981.223	0.0806779	0.0457005	0.0775031	0.999999
ENSG00000181924	COA4	83.2182	0.176142	0.0997956	0.0775587	0.999999
ENSG00000092020	PPP2R3C	328.154	-0.173323	0.0982059	0.0775818	0.999999
ENSG00000114786	ABHD14A-ACY1	4.696	-1.28951	0.730757	0.0776281	0.999999
ENSG00000158089	GALNT14	57.7396	-0.30989	0.175626	0.0776495	0.999999
ENSG00000230797	YY2	17.3477	-0.321814	0.182387	0.0776545	0.999999
ENSG00000211817	TRAV38-2DV8	7.97376	0.403903	0.228935	0.077687	0.999999
ENSG00000101246	ARFRP1	348.058	-0.0976075	0.0553324	0.0777282	0.999999
ENSG00000267288	AC138150.2	8.22641	0.392552	0.222589	0.0778036	0.999999
ENSG00000253767	PCDHGA8	7.60978	-0.529227	0.300123	0.0778387	0.999999
ENSG00000105641	SLC5A5	4.12652	0.668116	0.378897	0.0778466	0.999999
ENSG00000188735	TMEM120B	75.3665	0.319453	0.181192	0.0778898	0.999999
ENSG00000177425	PAWR	49.7057	-0.455041	0.258154	0.0779558	0.999999
ENSG00000251513	LIX1-AS1	6.50842	-0.539823	0.30636	0.0780599	0.999999
ENSG00000134330	IAH1	221.993	-0.111464	0.0632675	0.0781058	0.999999
ENSG00000265912	AC037487.1	2.35578	-0.92189	0.523377	0.0781666	0.999999
ENSG00000198237	AC131392.1	35.6571	0.316071	0.179479	0.0782304	0.999999
ENSG00000198205	ZXDA	101.032	0.120972	0.0687013	0.0782661	0.999999
ENSG00000285848	AC025280.3	5.62284	0.588948	0.334501	0.0782932	0.999999
ENSG00000273350	AC004832.5	2.22088	-1.0236	0.581618	0.0784219	0.999999
ENSG00000025434	NR1H3	13.4792	0.367683	0.208997	0.0785304	0.999999
ENSG00000235967	COX5BP3	2.22285	0.929536	0.528452	0.0785813	0.999999
ENSG00000276945	AC008498.1	1.75755	1.00215	0.569919	0.0786782	0.999999
ENSG00000159433	STARD9	177.235	0.204126	0.116089	0.0786861	0.999999
ENSG00000252355	RN7SKP287	3.206	0.724709	0.412228	0.0787427	0.999999
ENSG00000010379	SLC6A13	2.54002	0.997309	0.567331	0.0787653	0.999999
ENSG00000186831	KRT17P2	3.21863	0.854501	0.486176	0.0788161	0.999999
ENSG00000260661	AC116903.2	38.1217	0.259529	0.147666	0.0788255	0.999999
ENSG00000204618	RNF39	12.785	0.304468	0.173259	0.0788663	0.999999
ENSG00000267364	AC022706.1	8.68524	0.413114	0.235164	0.0789685	0.999999
ENSG00000005893	LAMP2	3996.46	-0.173871	0.0989769	0.0789722	0.999999
ENSG00000156299	TIAM1	520.941	0.145717	0.0829587	0.0790029	0.999999
ENSG00000168159	RNF187	211.413	-0.139219	0.0792782	0.0790753	0.999999
ENSG00000239884	RN7SL608P	2.6898	-0.876503	0.499178	0.079107	0.999999
ENSG00000227678	AL355581.1	31.0852	0.221596	0.126217	0.0791428	0.999999
ENSG00000279278	AC245060.6	56.9447	0.299218	0.170466	0.0792102	0.999999
ENSG00000164674	SYTL3	474.297	-0.156259	0.0890316	0.0792428	0.999999
ENSG00000254198	AC113191.1	2.2144	1.08171	0.616364	0.0792607	0.999999
ENSG00000183439	TRIM61	9.23921	0.444973	0.253564	0.0792804	0.999999
ENSG00000178464	RPL10P16	7.6646	0.372682	0.212376	0.0792906	0.999999
ENSG00000120910	PPP3CC	323.297	0.153034	0.0872355	0.0793853	0.999999
ENSG00000131236	CAP1	4115.65	-0.115407	0.0657939	0.0794192	0.999999
ENSG00000119929	CUTC	146.645	-0.152965	0.087211	0.0794367	0.999999
ENSG00000119522	DENND1A	373.979	-0.111281	0.0634484	0.0794501	0.999999
ENSG00000160172	FAM86C2P	4.66718	0.613411	0.349756	0.0794603	0.999999
ENSG00000165309	ARMC3	16.7862	-0.376957	0.214952	0.0794855	0.999999
ENSG00000111885	MAN1A1	1581.76	-0.143053	0.081585	0.079529	0.999999
ENSG00000137970	RPL7P9	28.2363	-0.398789	0.227521	0.0796444	0.999999
ENSG00000278341	AC138028.6	4.84108	0.598064	0.341243	0.0796705	0.999999
ENSG00000100201	DDX17	12350.9	0.0846948	0.048329	0.0796938	0.999999
ENSG00000243179	AC110769.1	14.0054	0.410792	0.234445	0.0797407	0.999999
ENSG00000102096	PIM2	484.556	0.181669	0.103681	0.079742	0.999999
ENSG00000138279	ANXA7	1043.24	-0.146726	0.0837873	0.0799167	0.999999
ENSG00000164808	SPIDR	654.25	-0.163797	0.0935364	0.0799181	0.999999
ENSG00000274885	AC087241.4	3.00894	0.766264	0.437618	0.0799478	0.999999
ENSG00000149516	MS4A3	107.411	-0.313469	0.179044	0.0799819	0.999999
ENSG00000150048	CLEC1A	19.0203	0.311299	0.177808	0.0799874	0.999999
ENSG00000127080	IPPK	121.49	0.160681	0.0917823	0.0800014	0.999999
ENSG00000146007	ZMAT2	717.297	-0.221759	0.126694	0.0800573	0.999999
ENSG00000225891	AL513365.2	2.81937	0.703423	0.401888	0.0800674	0.999999
ENSG00000244712	AC084754.1	1.98982	0.961833	0.549548	0.0800795	0.999999
ENSG00000257093	KIAA1147	954.793	0.132903	0.0759371	0.0800878	0.999999
ENSG00000226822	AL390036.1	61.647	0.28268	0.161566	0.080184	0.999999
ENSG00000067533	RRP15	113.279	-0.286812	0.163953	0.0802296	0.999999
ENSG00000168734	PKIG	40.1647	-0.192269	0.109959	0.0803684	0.999999
ENSG00000235328	AC006946.1	42.11	0.389407	0.222714	0.0803836	0.999999
ENSG00000248671	ALG1L9P	7.32856	0.49841	0.285091	0.0804214	0.999999
ENSG00000279344	AC007342.6	61.2888	0.231191	0.132248	0.080435	0.999999
ENSG00000105205	CLC	281.916	0.218861	0.125205	0.080459	0.999999
ENSG00000129534	MIS18BP1	781.024	-0.13937	0.0797314	0.0804645	0.999999
ENSG00000175701	MTLN	34.9045	-0.23418	0.134034	0.0806075	0.999999
ENSG00000285737	AL138920.1	26.1539	0.344609	0.197244	0.0806165	0.999999
ENSG00000240671	IGKV1-8	3.21689	-0.895206	0.512448	0.080651	0.999999
ENSG00000175175	PPM1E	14.6048	0.327615	0.187572	0.080706	0.999999
ENSG00000135404	CD63	1047.99	-0.189648	0.108586	0.0807197	0.999999
ENSG00000177051	FBXO46	29.9422	0.36528	0.209173	0.0807581	0.999999
ENSG00000233392	AC104809.2	6.24572	0.566894	0.324641	0.080773	0.999999
ENSG00000232186	AL137013.1	2.55573	0.928304	0.531677	0.0808125	0.999999
ENSG00000275183	LENG9	27.0603	0.30341	0.173779	0.0808192	0.999999
ENSG00000240322	RN7SL481P	3.34723	0.72023	0.412554	0.0808485	0.999999
ENSG00000260314	MRC1	12.1303	-0.404721	0.23196	0.0810213	0.999999
ENSG00000101400	SNTA1	8.89119	0.436286	0.25008	0.0810567	0.999999
ENSG00000118518	RNF146	612.307	-0.147944	0.0848042	0.0810662	0.999999
ENSG00000121940	CLCC1	169.395	0.157514	0.0903236	0.0811796	0.999999
ENSG00000211785	TRAV12-1	10.4873	-0.35026	0.200881	0.0812263	0.999999
ENSG00000185453	ZSWIM9	8.98274	0.501104	0.287529	0.0813696	0.999999
ENSG00000126522	ASL	148.475	-0.15972	0.0916612	0.0814208	0.999999
ENSG00000011566	MAP4K3	109.653	0.228909	0.131372	0.0814289	0.999999
ENSG00000124356	STAMBP	328.157	-0.111854	0.064197	0.0814451	0.999999
ENSG00000168813	ZNF507	510.283	0.127959	0.0734622	0.0815384	0.999999
ENSG00000013573	DDX11	43.8679	-0.252442	0.144959	0.0815996	0.999999
ENSG00000235488	JARID2-AS1	8.32967	-0.47105	0.270512	0.0816265	0.999999
ENSG00000255240	AP001636.3	7.36545	-0.623046	0.357971	0.0817721	0.999999
ENSG00000151240	DIP2C	54.6757	0.26699	0.153415	0.0818045	0.999999
ENSG00000156574	NODAL	7.44505	0.511894	0.294172	0.0818383	0.999999
ENSG00000277879	AL391988.1	18.2295	-0.306859	0.176368	0.0818803	0.999999
ENSG00000260743	AC007823.1	2.69408	0.655814	0.376969	0.0819117	0.999999
ENSG00000063587	ZNF275	131.139	0.204486	0.117547	0.0819276	0.999999
ENSG00000137656	BUD13	138.414	-0.118065	0.0678712	0.081938	0.999999
ENSG00000240137	ERICH6-AS1	3.15072	0.556888	0.320163	0.081967	0.999999
ENSG00000260194	AC007496.1	7.89444	0.506899	0.291453	0.0819969	0.999999
ENSG00000274265	AC245297.3	190.565	0.158401	0.0910843	0.0820241	0.999999
ENSG00000171055	FEZ2	400.119	-0.146766	0.084401	0.0820508	0.999999
ENSG00000180353	HCLS1	4953.68	-0.133769	0.0769285	0.0820566	0.999999
ENSG00000144645	OSBPL10	83.5165	-0.333941	0.192058	0.0820795	0.999999
ENSG00000245105	A2M-AS1	250.501	0.217056	0.124852	0.0821222	0.999999
ENSG00000079739	PGM1	276.389	-0.131187	0.0754688	0.0821589	0.999999
ENSG00000153898	MCOLN2	111.5	0.180338	0.10375	0.0821758	0.999999
ENSG00000112414	ADGRG6	8.6733	0.668584	0.384708	0.082228	0.999999
ENSG00000158691	ZSCAN12	110.33	0.168034	0.0967016	0.0822723	0.999999
ENSG00000104904	OAZ1	18841.5	-0.153097	0.0881112	0.082292	0.999999
ENSG00000196092	PAX5	45.4458	-0.356413	0.20513	0.0822994	0.999999
ENSG00000160097	FNDC5	15.0008	0.427134	0.245859	0.0823321	0.999999
ENSG00000178980	SELENOW	130.437	0.141933	0.0817086	0.0823756	0.999999
ENSG00000140368	PSTPIP1	825.749	-0.115338	0.0664219	0.082484	0.999999
ENSG00000197629	MPEG1	2097.81	0.1572	0.090541	0.0825226	0.999999
ENSG00000269242	AC010422.3	6.36558	-0.962379	0.554305	0.0825304	0.999999
ENSG00000183751	TBL3	79.6086	-0.213144	0.122794	0.0826037	0.999999
ENSG00000179010	MRFAP1	662.387	-0.163028	0.093956	0.0827131	0.999999
ENSG00000285303	AC004381.3	4.11701	0.711525	0.410078	0.0827239	0.999999
ENSG00000038274	MAT2B	1678.18	-0.152587	0.0879579	0.0827802	0.999999
ENSG00000236935	AP003774.4	2.46425	0.892402	0.514501	0.0828294	0.999999
ENSG00000175155	YPEL2	705.478	-0.0933381	0.0538257	0.0829037	0.999999
ENSG00000273302	AC016747.3	15.3941	0.31074	0.179214	0.0829352	0.999999
ENSG00000111897	SERINC1	3490.24	-0.198819	0.114693	0.0830089	0.999999
ENSG00000186567	CEACAM19	4.96459	0.737167	0.425375	0.0830991	0.999999
ENSG00000245112	SMARCA5-AS1	4.31233	0.908042	0.524074	0.0831564	0.999999
ENSG00000259768	AC004943.2	16.0582	0.346417	0.200005	0.0832655	0.999999
ENSG00000188554	NBR1	2382.96	-0.102025	0.0589082	0.0832849	0.999999
ENSG00000141424	SLC39A6	283.208	-0.153308	0.0885324	0.0833338	0.999999
ENSG00000197183	NOL4L	340.071	0.19141	0.110569	0.0834288	0.999999
ENSG00000265188	AP001496.3	10.3945	0.723475	0.417949	0.0834496	0.999999
ENSG00000141179	PCTP	604.73	-0.202121	0.116798	0.0835378	0.999999
ENSG00000109084	TMEM97	27.5628	0.258499	0.149386	0.0835567	0.999999
ENSG00000116703	PDC	3.06126	0.663427	0.38341	0.0835705	0.999999
ENSG00000223612	AC241585.1	3.1275	0.594738	0.343788	0.0836384	0.999999
ENSG00000057704	TMCC3	1327.53	-0.17225	0.0995973	0.0837265	0.999999
ENSG00000171657	GPR82	45.6463	0.214526	0.124051	0.0837491	0.999999
ENSG00000214922	HLA-F-AS1	92.1599	0.210191	0.121546	0.0837514	0.999999
ENSG00000233431	LINC02596	7.09395	0.398399	0.230435	0.0838263	0.999999
ENSG00000078814	MYH7B	8.67301	0.833083	0.481936	0.0838774	0.999999
ENSG00000097046	CDC7	90.0213	-0.195208	0.112929	0.083882	0.999999
ENSG00000184857	TMEM186	43.86	0.185404	0.107273	0.0839295	0.999999
ENSG00000212124	TAS2R19	50.3756	0.231147	0.133761	0.0839758	0.999999
ENSG00000115318	LOXL3	87.3176	-0.174619	0.101049	0.0839777	0.999999
ENSG00000267281	AC023509.3	18.6253	0.27963	0.16188	0.0840974	0.999999
ENSG00000100632	ERH	152.184	-0.205223	0.118812	0.0841152	0.999999
ENSG00000149922	TBX6	3.16423	0.744025	0.430892	0.0842199	0.999999
ENSG00000137942	FNBP1L	68.0525	-0.205104	0.118785	0.0842236	0.999999
ENSG00000188997	KCTD21	71.2981	0.291427	0.168778	0.0842242	0.999999
ENSG00000130997	POLN	14.664	0.334451	0.193703	0.0842362	0.999999
ENSG00000172164	SNTB1	323.707	0.12763	0.0739406	0.084326	0.999999
ENSG00000105393	BABAM1	547.605	-0.152429	0.0883382	0.0844341	0.999999
ENSG00000056736	IL17RB	22.5969	0.232847	0.134965	0.0844841	0.999999
ENSG00000261269	AC093278.2	22.24	-0.265837	0.154112	0.0845353	0.999999
ENSG00000114698	PLSCR4	17.5434	-0.329699	0.191135	0.0845366	0.999999
ENSG00000244479	OR2A1-AS1	5.31697	0.600318	0.348029	0.084544	0.999999
ENSG00000158747	NBL1	8.41771	0.431808	0.250357	0.0845689	0.999999
ENSG00000262999	AC099489.3	18.0269	-0.491562	0.285108	0.0846849	0.999999
ENSG00000236564	YWHAQP5	27.8311	0.361595	0.209757	0.0847304	0.999999
ENSG00000258869	LINC02312	51.5562	0.287525	0.166816	0.0847793	0.999999
ENSG00000274561	AC005332.3	7.97709	0.439012	0.254738	0.0848187	0.999999
ENSG00000162722	TRIM58	2799.69	-0.223536	0.129764	0.0849547	0.999999
ENSG00000235962	RPL7AP53	3.61378	0.718536	0.417126	0.0849632	0.999999
ENSG00000128268	MGAT3	23.743	-0.342481	0.198843	0.0850033	0.999999
ENSG00000007129	CEACAM21	119.772	-0.153863	0.0893401	0.0850304	0.999999
ENSG00000126581	BECN1	906.991	-0.114061	0.0662319	0.0850427	0.999999
ENSG00000125966	MMP24	80.6132	0.333691	0.193782	0.0850709	0.999999
ENSG00000237513	AC007384.1	9.21928	-0.441261	0.256274	0.0850996	0.999999
ENSG00000196914	ARHGEF12	1730.71	-0.191451	0.111193	0.0851089	0.999999
ENSG00000249646	OR7E94P	4.99638	-0.640409	0.372013	0.0851658	0.999999
ENSG00000266896	AL354892.3	4.92997	0.546304	0.317367	0.085185	0.999999
ENSG00000146386	ABRACL	160.373	-0.167583	0.0973958	0.0853174	0.999999
ENSG00000163870	TPRA1	136.302	-0.139692	0.0812054	0.0853902	0.999999
ENSG00000111206	FOXM1	19.418	0.350344	0.203695	0.0854423	0.999999
ENSG00000279600	AC015804.1	3.48511	0.816929	0.474993	0.0854547	0.999999
ENSG00000138794	CASP6	80.7117	-0.186006	0.108196	0.0855845	0.999999
ENSG00000250053	RARRES2P4	1.60002	1.02573	0.596659	0.085593	0.999999
ENSG00000149547	EI24	111.187	-0.120867	0.0703186	0.0856408	0.999999
ENSG00000238228	OR7E7P	13.0093	0.329084	0.191466	0.0856583	0.999999
ENSG00000183765	CHEK2	46.3812	-0.221257	0.128744	0.0856914	0.999999
ENSG00000236806	RPL7AP15	3.22244	0.905981	0.527187	0.0857018	0.999999
ENSG00000280347	AC000123.3	195.202	0.2075	0.120749	0.085715	0.999999
ENSG00000225300	AL591623.1	29.3079	0.288438	0.167864	0.0857459	0.999999
ENSG00000188352	FOCAD	397.41	0.142924	0.0831958	0.0858105	0.999999
ENSG00000184967	NOC4L	19.5989	-0.312318	0.181829	0.0858603	0.999999
ENSG00000198961	PJA2	3376.14	-0.14585	0.0849221	0.0858966	0.999999
ENSG00000270062	AL606834.2	18.4203	-0.298478	0.173792	0.0858987	0.999999
ENSG00000174032	SLC25A30	177.368	0.151915	0.0884542	0.0858991	0.999999
ENSG00000163491	NEK10	9.4293	0.440773	0.256702	0.0859679	0.999999
ENSG00000270696	AC005034.3	35.2381	0.255505	0.148823	0.0860091	0.999999
ENSG00000258891	AC005480.1	21.5924	0.435227	0.253518	0.0860247	0.999999
ENSG00000231799	PA2G4P6	120.117	0.26468	0.154177	0.0860284	0.999999
ENSG00000229798	KRT18P26	1.75755	0.839927	0.489465	0.0861604	0.999999
ENSG00000285304	Z83844.3	14.1344	1.51851	0.884982	0.0861869	0.999999
ENSG00000214331	AC009053.1	163.156	0.169203	0.098612	0.0861899	0.999999
ENSG00000267002	AC060780.1	212.676	0.158627	0.0924584	0.0862239	0.999999
ENSG00000231087	FDPSP7	16.2529	0.629189	0.366817	0.0862964	0.999999
ENSG00000250722	SELENOP	25.388	-0.378288	0.220643	0.0864411	0.999999
ENSG00000272279	AL512329.2	2.18858	0.954202	0.556616	0.0864751	0.999999
ENSG00000156097	GPR61	13.1717	0.456946	0.26658	0.0865089	0.999999
ENSG00000154803	FLCN	637.552	-0.129256	0.0754312	0.0866085	0.999999
ENSG00000232533	AC093673.1	40.9587	-0.190587	0.111262	0.0867198	0.999999
ENSG00000222460	RN7SKP271	6.39963	0.551535	0.322128	0.0868673	0.999999
ENSG00000278600	AC015871.3	425.17	-0.156644	0.0914999	0.0869041	0.999999
ENSG00000236375	POU5F1P5	15.2409	0.321077	0.187566	0.0869316	0.999999
ENSG00000120696	KBTBD7	770.415	-0.187498	0.109539	0.0869519	0.999999
ENSG00000270986	HMGB1P51	14.5668	0.37351	0.218212	0.0869554	0.999999
ENSG00000100558	PLEK2	192.452	-0.255816	0.149459	0.0869689	0.999999
ENSG00000271314	AL161729.2	4.02817	0.580158	0.338991	0.0870029	0.999999
ENSG00000100325	ASCC2	1700.97	-0.217047	0.126824	0.0870058	0.999999
ENSG00000233836	AC139769.1	27.1026	-0.303743	0.177505	0.0870471	0.999999
ENSG00000076258	FMO4	20.2655	0.320777	0.187482	0.0870869	0.999999
ENSG00000254413	CHKB-CPT1B	80.0903	0.271308	0.158573	0.0870934	0.999999
ENSG00000152926	ZNF117	1267.97	-0.210366	0.122963	0.0871165	0.999999
ENSG00000160883	HK3	1893.32	-0.148113	0.0865998	0.0872075	0.999999
ENSG00000260916	CCPG1	2881.09	-0.169609	0.0992003	0.0873092	0.999999
ENSG00000163931	TKT	4625.15	-0.149408	0.0873977	0.0873558	0.999999
ENSG00000125898	FAM110A	39.8622	0.285017	0.166816	0.0875304	0.999999
ENSG00000253754	AC087620.1	2.35556	0.762176	0.446156	0.0875774	0.999999
ENSG00000155659	VSIG4	225.828	-0.179693	0.105208	0.0876399	0.999999
ENSG00000168256	NKIRAS2	137.231	-0.184628	0.108122	0.087712	0.999999
ENSG00000249180	AC020900.1	11.5603	0.363476	0.212868	0.0877255	0.999999
ENSG00000134352	IL6ST	2531.22	0.124385	0.0728583	0.0877805	0.999999
ENSG00000090989	EXOC1	785.431	-0.157256	0.0921156	0.0877923	0.999999
ENSG00000248180	GAPDHP60	32.9416	0.296584	0.173742	0.0878149	0.999999
ENSG00000198851	CD3E	182.027	0.285038	0.166983	0.0878246	0.999999
ENSG00000197993	KEL	72.6501	-0.276823	0.162185	0.0878529	0.999999
ENSG00000122694	GLIPR2	1981.73	-0.164362	0.0962999	0.0878635	0.999999
ENSG00000275236	AC009120.5	3.28608	-0.690211	0.404567	0.087999	0.999999
ENSG00000183960	KCNH8	12.2909	-0.462376	0.271063	0.0880468	0.999999
ENSG00000262001	DLGAP1-AS2	51.3447	-0.21011	0.123175	0.088049	0.999999
ENSG00000211643	IGLV5-52	3.6409	-0.725438	0.425298	0.0880606	0.999999
ENSG00000138814	PPP3CA	752.603	-0.108571	0.0636564	0.088087	0.999999
ENSG00000258571	PTTG4P	14.0739	0.312625	0.183301	0.0880953	0.999999
ENSG00000184368	MAP7D2	7.20293	0.575143	0.33723	0.088103	0.999999
ENSG00000092051	JPH4	3.83139	0.665801	0.390452	0.0881557	0.999999
ENSG00000227165	WDR11-AS1	18.735	-0.273246	0.160244	0.0881592	0.999999
ENSG00000264176	MAGOH2P	5.14311	0.423989	0.248668	0.0881868	0.999999
ENSG00000280634	THRIL	14.2094	-1.10423	0.647635	0.088191	0.999999
ENSG00000174243	DDX23	1013.24	-0.0990783	0.0581107	0.0881958	0.999999
ENSG00000103502	CDIPT	583.183	-0.106301	0.0623481	0.088201	0.999999
ENSG00000206527	HACD2	225.542	0.124188	0.0728437	0.0882207	0.999999
ENSG00000070915	SLC12A3	3.8062	0.997443	0.585091	0.088238	0.999999
ENSG00000163754	GYG1	244.949	-0.158765	0.0931688	0.0883701	0.999999
ENSG00000171848	RRM2	52.3371	-0.312159	0.183245	0.0884723	0.999999
ENSG00000083097	DOP1A	668.738	0.148476	0.0871616	0.0884826	0.999999
ENSG00000231528	FAM225A	26.3479	0.286433	0.168153	0.0884909	0.999999
ENSG00000115234	SNX17	611.74	-0.0839218	0.0492707	0.0885162	0.999999
ENSG00000231621	AC013264.1	11.9498	0.349806	0.205378	0.088525	0.999999
ENSG00000181625	SLX1B	85.8623	-0.477263	0.280213	0.0885283	0.999999
ENSG00000204394	VARS	113.906	0.233272	0.136988	0.0885925	0.999999
ENSG00000204560	DHX16	453.059	-0.139697	0.0820421	0.0886149	0.999999
ENSG00000122194	PLG	2.92447	0.963547	0.56592	0.0886391	0.999999
ENSG00000273891	AL731566.1	22.0501	0.272596	0.160119	0.0886699	0.999999
ENSG00000185101	ANO9	95.518	0.221464	0.130122	0.0887603	0.999999
ENSG00000147123	NDUFB11	248.058	-0.120556	0.070835	0.0887691	0.999999
ENSG00000140511	HAPLN3	144.717	0.163283	0.0959523	0.0888088	0.999999
ENSG00000059378	PARP12	1513.63	0.156104	0.0917414	0.0888374	0.999999
ENSG00000253616	AC107959.3	29.7854	0.275867	0.16213	0.0888454	0.999999
ENSG00000155093	PTPRN2	187.014	-0.226497	0.133125	0.0888704	0.999999
ENSG00000152463	OLAH	13.8872	-0.694221	0.408134	0.0889499	0.999999
ENSG00000161542	PRPSAP1	117.864	0.116898	0.0687674	0.0891503	0.999999
ENSG00000125755	SYMPK	158.85	0.281532	0.165619	0.0891535	0.999999
ENSG00000118579	MED28	1438.47	-0.134521	0.0791415	0.0891773	0.999999
ENSG00000112039	FANCE	41.4437	-0.232702	0.136908	0.0891878	0.999999
ENSG00000105875	WDR91	213.686	0.158465	0.0932314	0.0891886	0.999999
ENSG00000226777	FAM30A	97.5993	-0.402731	0.236974	0.0892298	0.999999
ENSG00000165972	CCDC38	1.93275	1.27642	0.751223	0.0892959	0.999999
ENSG00000104921	FCER2	8.45775	-0.660804	0.388924	0.0893082	0.999999
ENSG00000136636	KCTD3	52.8846	-0.230321	0.135578	0.0893554	0.999999
ENSG00000214456	PLIN5	86.6548	-0.225362	0.132693	0.089438	0.999999
ENSG00000130024	PHF10	334.522	0.119025	0.0700863	0.0894586	0.999999
ENSG00000274493	MRPS17P5	1.46487	1.33313	0.785381	0.0896153	0.999999
ENSG00000262580	AC087741.1	49.6413	0.444361	0.261849	0.0896946	0.999999
ENSG00000237641	AC073476.1	4.27164	0.635164	0.374327	0.0897313	0.999999
ENSG00000164073	MFSD8	339.024	0.104487	0.0615843	0.0897621	0.999999
ENSG00000205045	SLFN12L	816.966	0.128067	0.0754996	0.0898371	0.999999
ENSG00000279594	AL049780.3	18.0847	0.363909	0.214556	0.0898659	0.999999
ENSG00000056558	TRAF1	413.853	0.166078	0.0979427	0.0899494	0.999999
ENSG00000183255	PTTG1IP	2009.95	-0.0927551	0.0547035	0.089962	0.999999
ENSG00000175265	GOLGA8A	564.514	0.137303	0.0809839	0.089992	0.999999
ENSG00000214455	RCN1P2	12.3148	0.342657	0.20213	0.0900321	0.999999
ENSG00000189298	ZKSCAN3	74.9911	0.198718	0.117227	0.0900447	0.999999
ENSG00000156140	ADAMTS3	5.54331	-0.676159	0.399189	0.0902975	0.999999
ENSG00000111554	MDM1	328.081	-0.145312	0.0857912	0.0903064	0.999999
ENSG00000229399	AL592148.1	4.34027	0.479466	0.283111	0.0903488	0.999999
ENSG00000157111	TMEM171	1.37558	-1.31925	0.779013	0.0903616	0.999999
ENSG00000154229	PRKCA	350.976	0.232826	0.137485	0.0903682	0.999999
ENSG00000108588	CCDC47	382.108	-0.14559	0.0859898	0.0904351	0.999999
ENSG00000189068	VSTM1	69.9812	-0.228637	0.135053	0.090468	0.999999
ENSG00000235554	AC005822.1	3.11808	-0.622974	0.368003	0.0904842	0.999999
ENSG00000117153	KLHL12	549.785	-0.122702	0.072486	0.0904991	0.999999
ENSG00000270019	AC110769.2	16.4705	0.339814	0.200745	0.0905004	0.999999
ENSG00000122986	HVCN1	374.465	-0.0911181	0.0538329	0.0905298	0.999999
ENSG00000124107	SLPI	84.7338	-0.24887	0.147042	0.0905479	0.999999
ENSG00000198551	ZNF627	142.174	-0.195238	0.115372	0.0905972	0.999999
ENSG00000225177	AL590617.2	3.60762	0.707659	0.418219	0.0906308	0.999999
ENSG00000281162	LINC01127	258.532	-0.246055	0.145417	0.0906336	0.999999
ENSG00000115170	ACVR1	99.815	0.154291	0.0911926	0.0906593	0.999999
[truncated: 22,594 more rows]

## Sheet: Table S4
Supplementary Table 4. Differential gene expression analysis before treatment between responders and non-responders.
SE: standard error, FDR: False discovery rate
Gene ID	Gene Symbol	Average expression across all samples	log2FoldChange (Non-responders/ responders)	SE	P-value	FDR
ENSG00000188933	USP32P1	14.3724	2.49891	0.546484	4.81463e-06	0.176728
ENSG00000133328	HRASLS2	5.10371	3.21105	0.72407	9.21898e-06	0.176728
ENSG00000102837	OLFM4	607.076	-2.95621	0.681417	1.4357e-05	0.183482
ENSG00000211659	IGLV3-25	17.9826	2.09344	0.498821	2.70742e-05	0.205848
ENSG00000006837	CDKL3	3.11027	-2.84839	0.689207	3.58285e-05	0.205848
ENSG00000102174	PHEX	20.7908	1.76806	0.429442	3.83641e-05	0.205848
ENSG00000048462	TNFRSF17	26.105	1.70152	0.414168	3.98611e-05	0.205848
ENSG00000135916	ITM2C	98.6985	0.936711	0.228969	4.2952e-05	0.205848
ENSG00000148346	LCN2	200.158	-2.1497	0.534204	5.7192e-05	0.221704
ENSG00000211611	IGKV6-21	5.13077	3.30155	0.824203	6.18199e-05	0.221704
ENSG00000211662	IGLV3-21	20.9694	2.63778	0.659917	6.4112e-05	0.221704
ENSG00000175445	LPL	19.3068	-1.63617	0.417675	8.95359e-05	0.221704
ENSG00000237054	PRMT5-AS1	12.0455	-1.16988	0.298679	8.97093e-05	0.221704
ENSG00000258429	PDF	18.5304	0.855211	0.219543	9.80316e-05	0.221704
ENSG00000130433	CACNG6	5.52882	2.00462	0.515757	0.000101593	0.221704
ENSG00000148225	WDR31	9.25409	-2.03569	0.524525	0.00010402	0.221704
ENSG00000164398	ACSL6	459.918	-1.16896	0.301205	0.000104045	0.221704
ENSG00000239775	AC017116.1	17.343	-1.40275	0.361527	0.000104433	0.221704
ENSG00000230910	AL391807.1	19.0821	-1.56362	0.405233	0.000114053	0.221704
ENSG00000198300	PEG3	3.92131	-3.02477	0.784602	0.000115652	0.221704
ENSG00000211677	IGLC2	317.403	1.93152	0.502653	0.000121708	0.222204
ENSG00000211666	IGLV2-14	85.9683	1.72767	0.457334	0.000158281	0.267771
ENSG00000130193	THEM6	78.698	0.598502	0.158821	0.000164298	0.267771
ENSG00000239264	TXNDC5	910.876	1.2065	0.320588	0.000167619	0.267771
ENSG00000210082	MT-RNR2	373.78	-1.41196	0.377399	0.000183084	0.279476
ENSG00000134489	HRH4	51.8395	1.01465	0.272549	0.000197012	0.279476
ENSG00000248049	UBA6-AS1	77.0992	0.535593	0.144136	0.000202492	0.279476
ENSG00000166529	ZSCAN21	50.0819	-0.569599	0.15337	0.000204103	0.279476
ENSG00000176092	CRYBG2	13.8118	-1.60028	0.432469	0.000215311	0.284656
ENSG00000170476	MZB1	90.2352	1.63378	0.445721	0.000246869	0.306337
ENSG00000186918	ZNF395	94.745	0.836041	0.228541	0.00025403	0.306337
ENSG00000183019	MCEMP1	64.6462	-1.2667	0.346628	0.000257832	0.306337
ENSG00000235236	AC137630.2	1.55671	-2.79658	0.766481	0.000263671	0.306337
ENSG00000261115	TMEM178B	10.3303	1.74556	0.481115	0.000285454	0.321892
ENSG00000257017	HP	312.975	-1.79794	0.499073	0.000315107	0.345178
ENSG00000162490	DRAXIN	31.5734	-0.731677	0.20395	0.000333826	0.355524
ENSG00000211598	IGKV4-1	81.5585	1.64326	0.460252	0.000356505	0.369416
ENSG00000108255	CRYBA1	4.46485	1.8116	0.509844	0.000380519	0.373122
ENSG00000155875	SAXO1	2.43023	3.12413	0.881268	0.000392556	0.373122
ENSG00000123094	RASSF8	6.86868	-1.9775	0.558278	0.000396891	0.373122
ENSG00000127325	BEST3	2.53446	-2.71695	0.767339	0.000399009	0.373122
ENSG00000143479	DYRK3	79.7256	-1.27386	0.36149	0.000425199	0.388146
ENSG00000198130	HIBCH	131.805	0.452153	0.128932	0.000453332	0.404204
ENSG00000230943	LINC02541	2.11643	2.90767	0.832457	0.000477848	0.411253
ENSG00000221930	FAM45BP	15.5652	-0.915728	0.262373	0.000482692	0.411253
ENSG00000271933	AL603756.1	63.3426	-0.42523	0.1222	0.000501788	0.414479
ENSG00000233850	AC103563.7	1.82731	3.05788	0.879599	0.000508099	0.414479
ENSG00000251546	IGKV1D-39	71.2793	1.7075	0.493126	0.000534976	0.427312
ENSG00000242076	IGKV1-33	31.8497	1.73905	0.503383	0.000550864	0.429431
ENSG00000211599	IGKV5-2	2.22924	2.8532	0.827618	0.000565822	0.429431
ENSG00000164237	CMBL	71.4397	-1.59485	0.463247	0.000575825	0.429431
ENSG00000247317	LY6E-DT	8.69913	1.49079	0.433411	0.000582431	0.429431
ENSG00000211459	MT-RNR1	124.247	-1.12483	0.327614	0.000596028	0.431164
ENSG00000278196	IGLV2-8	24.1513	2.09453	0.610955	0.000607423	0.431271
ENSG00000136504	KAT7	779.168	0.289263	0.0846645	0.00063413	0.435162
ENSG00000180209	MYLPF	2.29474	-2.83908	0.831127	0.000635604	0.435162
ENSG00000167721	TSR1	187.643	0.517857	0.152768	0.000699377	0.463765
ENSG00000145244	CORIN	26.9186	-1.22707	0.36208	0.000701575	0.463765
ENSG00000211964	IGHV3-48	9.32647	1.63698	0.48419	0.000722607	0.469572
ENSG00000163520	FBLN2	9.40409	1.97975	0.587297	0.000749094	0.478671
ENSG00000211660	IGLV2-23	37.6921	2.07726	0.617834	0.000773323	0.486052
ENSG00000126088	UROD	345.363	-0.816345	0.24315	0.00078688	0.486596
ENSG00000233460	RPL35AP31	2.06207	-2.22461	0.664656	0.000816861	0.489463
ENSG00000197483	ZNF628	12.7639	1.69318	0.505887	0.000817048	0.489463
ENSG00000270276	HIST2H4B	195.246	-0.711204	0.212882	0.000835243	0.492665
ENSG00000256325	AC025423.1	1.12401	-2.79032	0.838946	0.00088106	0.508477
ENSG00000244734	HBB	8590.94	2.3572	0.709228	0.000888575	0.508477
ENSG00000211655	IGLV1-36	4.0736	2.68636	0.810499	0.000918239	0.514957
ENSG00000241106	HLA-DOB	71.95	1.04699	0.316742	0.000948135	0.514957
ENSG00000115155	OTOF	149.618	1.87989	0.56957	0.000964975	0.514957
ENSG00000211592	IGKC	1474.9	1.56119	0.473384	0.000973957	0.514957
ENSG00000271824	SMIM32	1.78792	-1.98059	0.60114	0.000985167	0.514957
ENSG00000142233	NTN5	1.53864	2.84764	0.865204	0.000997299	0.514957
ENSG00000002822	MAD1L1	238.961	0.499558	0.15195	0.00101032	0.514957
ENSG00000112137	PHACTR1	215.386	0.853092	0.259603	0.00101571	0.514957
ENSG00000255867	DENND5B-AS1	3.27928	1.53983	0.469466	0.00103822	0.514957
ENSG00000117419	ERI3	40.0929	0.63421	0.193454	0.00104415	0.514957
ENSG00000164112	TMEM155	3.17297	2.81327	0.858479	0.00104902	0.514957
ENSG00000170500	LONRF2	4.00918	1.77576	0.543366	0.00108282	0.514957
ENSG00000213366	GSTM2	22.7524	0.89731	0.274782	0.00109257	0.514957
ENSG00000089057	SLC23A2	519.399	0.535936	0.164315	0.00110768	0.514957
ENSG00000116497	S100PBP	498.35	0.339505	0.104286	0.00113187	0.514957
ENSG00000135070	ISCA1	1115.14	-1.04576	0.321282	0.00113408	0.514957
ENSG00000124107	SLPI	150.617	-1.30633	0.401764	0.00114799	0.514957
ENSG00000211653	IGLV1-40	18.1618	2.21037	0.680113	0.00115401	0.514957
ENSG00000241978	AKAP2	248.665	0.704038	0.216703	0.00115871	0.514957
ENSG00000092445	TYRO3	1.77079	-3.10173	0.955891	0.0011751	0.514957
ENSG00000204044	SLC12A5-AS1	3.31114	-1.79001	0.552449	0.00119474	0.514957
ENSG00000198805	PNP	1346.26	-1.0091	0.311722	0.00120711	0.514957
ENSG00000172901	LVRN	3.99114	-2.36102	0.729433	0.00120882	0.514957
ENSG00000119599	DCAF4	45.4342	0.778189	0.240831	0.00123243	0.515411
ENSG00000136868	SLC31A1	324.021	-0.47294	0.146422	0.00123794	0.515411
ENSG00000100714	MTHFD1	157.398	0.546516	0.169643	0.0012749	0.515411
ENSG00000267022	AC067968.1	35.6663	0.781366	0.242543	0.00127495	0.515411
ENSG00000130595	TNNT3	12.5426	1.16998	0.363228	0.0012771	0.515411
ENSG00000104660	LEPROTL1	825.984	0.404996	0.126335	0.00134715	0.537914
ENSG00000232216	IGHV3-43	3.45203	2.11314	0.660601	0.00137994	0.537914
ENSG00000168477	TNXB	39.3708	-1.06629	0.333363	0.00138106	0.537914
ENSG00000155465	SLC7A7	777.816	-0.515315	0.16119	0.00138898	0.537914
ENSG00000130487	KLHDC7B	47.2965	0.974398	0.305658	0.00143324	0.546843
ENSG00000077063	CTTNBP2	3.91347	-2.97228	0.932801	0.00144056	0.546843
ENSG00000085871	MGST2	58.3535	-0.636907	0.201616	0.00158302	0.57134
ENSG00000266412	NCOA4	28256.8	-0.888819	0.281369	0.00158361	0.57134
ENSG00000200243	RN7SKP79	6.59143	1.43616	0.454936	0.00159487	0.57134
ENSG00000146555	SDK1	10.8372	-1.95204	0.61883	0.00160824	0.57134
ENSG00000137962	ARHGAP29	37.1984	-0.964216	0.305934	0.00162315	0.57134
ENSG00000224373	IGHV4-59	17.0915	1.26309	0.400865	0.00162761	0.57134
ENSG00000258227	CLEC5A	144.3	-1.06586	0.338689	0.00164938	0.57134
ENSG00000114631	PODXL2	10.9313	0.812805	0.258278	0.00164945	0.57134
ENSG00000211663	IGLV3-19	36.3583	1.55141	0.49331	0.00166144	0.57134
ENSG00000168061	SAC3D1	15.7986	0.647198	0.205986	0.0016783	0.57134
ENSG00000136144	RCBTB1	291.83	0.325262	0.103542	0.00168177	0.57134
ENSG00000259726	CSPG4P11	6.32893	1.26991	0.40443	0.00168952	0.57134
ENSG00000132465	JCHAIN	805.223	1.73529	0.552926	0.00169882	0.57134
ENSG00000154764	WNT7A	10.3505	1.5012	0.478791	0.00171621	0.572171
ENSG00000128268	MGAT3	23.0323	1.06541	0.341097	0.0017872	0.590699
ENSG00000185909	KLHDC8B	151.9	0.748832	0.24058	0.00185438	0.607666
ENSG00000211746	TRBV19	17.5334	0.984219	0.317063	0.00190813	0.615986
ENSG00000154016	GRAP	169.496	0.616132	0.198697	0.00192961	0.615986
ENSG00000113300	CNOT6	501.29	-0.474622	0.153094	0.00193394	0.615986
ENSG00000134198	TSPAN2	632.512	-0.668332	0.215685	0.00194404	0.615986
ENSG00000259630	AC104046.1	7.20195	1.08766	0.351556	0.00197581	0.619067
ENSG00000156515	HK1	1099.51	-0.83555	0.270248	0.00198951	0.619067
ENSG00000146556	WASH2P	110.976	-0.389	0.125997	0.00201931	0.619067
ENSG00000258484	SPESP1	2.31483	-2.88315	0.934526	0.00203449	0.619067
ENSG00000105499	PLA2G4C	28.5691	0.886173	0.287852	0.00207994	0.627913
ENSG00000173926	MARCH3	107.962	-0.962054	0.31287	0.0021055	0.628238
ENSG00000266265	KLF14	1.50755	-3.39008	1.10336	0.00212264	0.628238
ENSG00000173085	COQ2	103.721	-0.405741	0.132101	0.00213018	0.628238
ENSG00000197980	LEKR1	7.96834	1.38486	0.451711	0.0021708	0.629217
ENSG00000281538	AC254562.3	1.51019	2.73658	0.892941	0.00217906	0.629217
ENSG00000154165	GPR15	61.0329	1.06367	0.347578	0.00221162	0.629217
ENSG00000144120	TMEM177	25.3463	0.755671	0.247125	0.00222933	0.629217
ENSG00000105647	PIK3R2	59.6761	-0.843582	0.276198	0.00225615	0.629217
ENSG00000281731	METTL14-DT	2.66508	-1.7337	0.568556	0.00229368	0.629217
ENSG00000249042	AC008771.1	23.237	-0.717004	0.235168	0.00229679	0.629217
ENSG00000109083	IFT20	108.746	-0.562295	0.184849	0.00235083	0.629217
ENSG00000280109	PLAC4	44.5722	0.918312	0.301916	0.0023531	0.629217
ENSG00000183111	ARHGEF37	62.8662	-1.16226	0.382318	0.00236547	0.629217
ENSG00000224830	OR2X1P	2.20125	1.72415	0.567598	0.00238447	0.629217
ENSG00000155962	CLIC2	214.232	-1.16642	0.384023	0.0023865	0.629217
ENSG00000119915	ELOVL3	6.3034	-1.41784	0.467301	0.00241255	0.629217
ENSG00000119048	UBE2B	693.279	-0.595057	0.196123	0.00241258	0.629217
ENSG00000096070	BRPF3	147.412	0.533884	0.17601	0.00241932	0.629217
ENSG00000239951	IGKV3-20	98.9124	1.31296	0.432859	0.00241957	0.629217
ENSG00000204713	TRIM27	1182.61	-0.381251	0.125711	0.00242324	0.629217
ENSG00000138079	SLC3A1	19.6699	0.882925	0.291522	0.00245627	0.629217
ENSG00000071967	CYBRD1	637.404	-0.673049	0.222334	0.00246831	0.629217
ENSG00000241351	IGKV3-11	56.421	1.41654	0.467957	0.00246932	0.629217
ENSG00000101474	APMAP	2253.1	-0.689764	0.228072	0.00249184	0.629217
ENSG00000172331	BPGM	4008.58	-1.38118	0.457215	0.00252069	0.629217
ENSG00000181201	HIST3H2BA	3.71429	2.10376	0.69703	0.00254299	0.629217
ENSG00000197256	KANK2	75.6498	-1.10853	0.367526	0.00255969	0.629217
ENSG00000155886	SLC24A2	2.64066	2.08861	0.692585	0.00256413	0.629217
ENSG00000166946	CCNDBP1	3360.11	-0.741695	0.246041	0.00257391	0.629217
ENSG00000169402	RSPH10B2	2.66652	2.30299	0.764049	0.00257661	0.629217
ENSG00000229582	AL358074.1	1.19736	-2.6357	0.875543	0.0026094	0.633193
ENSG00000270550	IGHV3-30	28.3436	1.56741	0.521385	0.00264501	0.636417
ENSG00000265401	AC093484.3	361.262	-1.20749	0.401828	0.00265589	0.636417
ENSG00000239839	DEFA3	5141.36	-2.34737	0.783029	0.00271933	0.643766
ENSG00000163879	DNALI1	11.123	0.959525	0.320086	0.00272014	0.643766
ENSG00000185168	LINC00482	12.6519	-1.16191	0.388384	0.00277476	0.652664
ENSG00000277496	AL357033.4	89.6624	0.418782	0.140243	0.00282551	0.658031
ENSG00000211644	IGLV1-51	20.1363	1.44281	0.483286	0.0028319	0.658031
ENSG00000167925	GHDC	43.4606	-0.522596	0.175457	0.00289672	0.665831
ENSG00000169193	CCDC126	174.747	-0.522964	0.175602	0.0029002	0.665831
ENSG00000225697	SLC26A6	101.348	-0.65194	0.219235	0.00294222	0.666615
ENSG00000263232	ATP5F1AP3	1.76044	-2.59352	0.873772	0.00299555	0.666615
ENSG00000100300	TSPO	1551.15	-0.619539	0.208748	0.00299865	0.666615
ENSG00000168924	LETM1	156.477	0.401126	0.135177	0.00300324	0.666615
ENSG00000173114	LRRN3	163.842	1.00849	0.339898	0.00300684	0.666615
ENSG00000111726	CMAS	155.081	-0.686955	0.231817	0.00304303	0.666615
ENSG00000211949	IGHV3-23	28.9753	1.20552	0.406972	0.00305471	0.666615
ENSG00000267369	AC015911.7	103.71	0.719872	0.243089	0.00306289	0.666615
ENSG00000101333	PLCB4	4.17272	-2.09465	0.707799	0.00308248	0.666615
ENSG00000143248	RGS5	8.72191	1.85411	0.62693	0.00310207	0.666615
ENSG00000113811	SELENOK	400.638	-0.764931	0.258697	0.00310793	0.666615
ENSG00000145911	N4BP3	23.2204	0.964214	0.326142	0.00311226	0.666615
ENSG00000058056	USP13	58.9691	0.670656	0.227479	0.00319624	0.675489
ENSG00000105281	SLC1A5	544.438	-0.971198	0.329691	0.00322137	0.675489
ENSG00000127329	PTPRB	15.296	1.16305	0.39484	0.00322289	0.675489
ENSG00000160746	ANO10	186.13	-0.532152	0.1808	0.00324718	0.675489
ENSG00000132464	ENAM	10.395	1.23172	0.41879	0.00327016	0.675489
ENSG00000197599	CCDC154	4.02991	1.3797	0.469374	0.0032879	0.675489
ENSG00000115652	UXS1	233.268	0.375732	0.12785	0.00329431	0.675489
ENSG00000060982	BCAT1	192.562	-0.592891	0.201914	0.00332097	0.675489
ENSG00000117322	CR2	46.8227	1.50387	0.512258	0.00332732	0.675489
ENSG00000186470	BTN3A2	1652.95	0.368688	0.125702	0.00335684	0.675489
ENSG00000143158	MPC2	302.006	-0.608267	0.20744	0.00336511	0.675489
ENSG00000224488	SAMM50P1	1.98778	-2.02351	0.691759	0.00344264	0.687452
ENSG00000123560	PLP1	1.58506	2.71618	0.930936	0.00352639	0.688209
ENSG00000126602	TRAP1	151.48	0.444544	0.152479	0.00355192	0.688209
ENSG00000271856	LINC01215	78.8731	0.589355	0.202252	0.00356868	0.688209
ENSG00000245848	CEBPA	333.414	-0.538925	0.184958	0.00357092	0.688209
ENSG00000135372	NAT10	150.535	0.42958	0.147616	0.00361283	0.688209
ENSG00000243466	IGKV1-5	67.9497	1.60887	0.553059	0.00362532	0.688209
ENSG00000110025	SNX15	95.9634	-0.594696	0.204652	0.00366217	0.688209
ENSG00000041880	PARP3	19.4411	1.07319	0.369701	0.0036978	0.688209
ENSG00000251473	AC004069.2	1.20676	-2.41325	0.831394	0.00370021	0.688209
ENSG00000103355	PRSS33	9.73474	1.31114	0.452075	0.00372851	0.688209
ENSG00000156502	SUPV3L1	143.594	0.331277	0.114243	0.00373446	0.688209
ENSG00000198416	ZNF658B	138.854	-0.882111	0.304235	0.00373836	0.688209
ENSG00000008952	SEC62	1760.63	-0.796344	0.274711	0.00374547	0.688209
ENSG00000163993	S100P	422.406	-1.28509	0.443476	0.00375821	0.688209
ENSG00000119630	PGF	12.6894	-1.72945	0.597245	0.00378309	0.688209
ENSG00000077984	CST7	265.996	-0.713611	0.246486	0.00378989	0.688209
ENSG00000198832	SELENOM	20.405	0.975724	0.33714	0.00380216	0.688209
ENSG00000204022	LIPJ	3.52442	-1.46818	0.507328	0.00380435	0.688209
ENSG00000163631	ALB	2.48704	2.83557	0.979858	0.00380543	0.688209
ENSG00000268758	ADGRE4P	89.3642	0.880285	0.304552	0.00384721	0.692034
ENSG00000106246	PTCD1	113.272	0.549996	0.190365	0.00386268	0.692034
ENSG00000260988	AC090260.1	3.24541	1.73761	0.602033	0.00389876	0.694481
ENSG00000104381	GDAP1	76.333	0.474825	0.164577	0.00391257	0.694481
ENSG00000184860	SDR42E1	90.7571	0.816823	0.283957	0.00402015	0.70289
ENSG00000211941	IGHV3-11	7.47906	1.3476	0.468702	0.00403804	0.70289
ENSG00000251259	AC004069.1	18.8453	-0.822404	0.286051	0.00404	0.70289
ENSG00000152760	TCTEX1D1	20.0892	-1.81419	0.631186	0.00404977	0.70289
ENSG00000229195	AC009495.1	3.43429	-1.59253	0.554339	0.00406783	0.70289
ENSG00000143416	SELENBP1	2539.34	-1.23996	0.432072	0.00410719	0.70289
ENSG00000166046	TCP11L2	2616.31	-0.655249	0.228386	0.00411712	0.70289
ENSG00000240184	PCDHGC3	4.50081	1.60225	0.558626	0.00412807	0.70289
ENSG00000220925	IGBP1-AS2	1.73057	2.14386	0.74769	0.00413965	0.70289
ENSG00000138463	DIRC2	354.8	-0.417381	0.145579	0.00414327	0.70289
ENSG00000205571	SMN2	98.7756	0.766236	0.267637	0.00419694	0.707136
ENSG00000266127	ZNF415P1	62.7559	-0.684444	0.239164	0.00421219	0.707136
ENSG00000173890	GPR160	321.974	-0.608629	0.212736	0.00422363	0.707136
ENSG00000139410	SDSL	11.3548	-0.923296	0.32301	0.00425766	0.709734
ENSG00000256712	AC134349.1	8.58748	1.09835	0.384557	0.0042881	0.711714
ENSG00000165650	PDZD8	1203.8	-0.437214	0.153196	0.00431789	0.713569
ENSG00000188175	HEPACAM2	89.147	-1.23257	0.432234	0.00434975	0.715749
ENSG00000180773	SLC36A4	362.322	-0.516763	0.18144	0.00439786	0.718658
ENSG00000109339	MAPK10	49.2107	-0.976764	0.343368	0.00444589	0.718658
ENSG00000225523	IGKV6D-21	5.38107	2.31515	0.813965	0.00445103	0.718658
ENSG00000143162	CREG1	1853.45	-1.00128	0.352119	0.00446115	0.718658
ENSG00000224081	SLC44A3-AS1	2.35577	2.2429	0.78951	0.00449893	0.721711
ENSG00000121691	CAT	2557.03	-0.70342	0.248217	0.00459852	0.733264
ENSG00000134248	LAMTOR5	181.207	-0.506395	0.178864	0.00463787	0.733264
ENSG00000257906	LINC02156	3.29464	1.59789	0.564458	0.00464267	0.733264
ENSG00000258476	LINC02207	32.9094	-1.11968	0.395577	0.00464745	0.733264
ENSG00000133466	C1QTNF6	80.2117	0.552596	0.195554	0.00471632	0.738762
ENSG00000184371	CSF1	44.5902	0.908202	0.32171	0.00475694	0.738762
ENSG00000188483	IER5L	50.1509	-0.692763	0.245486	0.00477241	0.738762
ENSG00000167994	RAB3IL1	43.8847	-1.11449	0.395061	0.00478636	0.738762
ENSG00000065618	COL17A1	69.5311	-1.3963	0.494976	0.00478829	0.738762
ENSG00000263606	AP000919.1	113.099	0.442221	0.156799	0.00479791	0.738762
ENSG00000169495	HTRA4	3.26866	-1.73605	0.61618	0.0048407	0.742369
ENSG00000100294	MCAT	34.3846	-0.602957	0.214327	0.00490415	0.745375
ENSG00000259070	LINC00639	8.54119	-1.38298	0.492113	0.0049498	0.745375
ENSG00000105613	MAST1	2.60448	1.84347	0.656715	0.00499891	0.745375
ENSG00000214189	ZNF788P	35.377	-0.89972	0.320556	0.00500438	0.745375
ENSG00000179038	AP001885.1	48.132	-0.620167	0.220961	0.0050056	0.745375
ENSG00000122299	ZC3H7A	497.132	0.314075	0.111938	0.00501939	0.745375
ENSG00000161955	TNFSF13	438.588	-0.388544	0.138493	0.0050236	0.745375
ENSG00000241468	ATP5MF	113.795	-0.539664	0.192389	0.00503058	0.745375
ENSG00000112335	SNX3	2533.09	-0.900348	0.32101	0.00503579	0.745375
ENSG00000256092	AC137767.1	13.8894	-0.687443	0.245343	0.00507919	0.745375
ENSG00000188738	FSIP2	37.9368	0.682018	0.243555	0.00510618	0.745375
ENSG00000144130	NT5DC4	9.71899	-1.11087	0.396734	0.00510969	0.745375
ENSG00000204186	ZDBF2	123.882	0.658523	0.235202	0.00511303	0.745375
ENSG00000064886	CHI3L2	86.4205	0.599387	0.214339	0.00516688	0.745485
ENSG00000255036	STRA6LP	31.521	0.731578	0.26168	0.00517888	0.745485
ENSG00000131981	LGALS3	962.776	-0.997155	0.356742	0.00518727	0.745485
ENSG00000075399	VPS9D1	117.52	-0.65307	0.233665	0.00519156	0.745485
ENSG00000275558	RN7SKP175	1.45941	-2.3695	0.849057	0.0052587	0.751242
ENSG00000113758	DBN1	55.941	0.542552	0.194633	0.00531055	0.751242
ENSG00000138669	PRKG2	8.8844	1.19354	0.428605	0.00535776	0.751242
ENSG00000240671	IGKV1-8	5.98774	1.50681	0.541218	0.00536733	0.751242
ENSG00000101928	MOSPD1	203.49	-0.920343	0.330827	0.00540339	0.751242
ENSG00000256746	AC018410.1	1.60798	1.95276	0.702124	0.00541543	0.751242
ENSG00000238164	TNFRSF14-AS1	85.546	-0.375806	0.135132	0.00541866	0.751242
ENSG00000145730	PAM	432.624	-0.570541	0.205163	0.00542046	0.751242
ENSG00000135298	ADGRB3	9.91259	-1.26063	0.45343	0.00543228	0.751242
ENSG00000257243	AC020612.1	2.60908	2.14546	0.77242	0.00547657	0.751242
ENSG00000283638	AC002407.1	2.15679	1.33101	0.479316	0.00548824	0.751242
ENSG00000104728	ARHGEF10	42.0427	1.63029	0.587287	0.00550365	0.751242
ENSG00000183479	TREX2	3.65164	1.73727	0.625893	0.00550874	0.751242
ENSG00000267452	LINC02073	2.14216	2.27675	0.820444	0.00551983	0.751242
ENSG00000257815	LINC01481	26.1432	-0.566347	0.204128	0.00552907	0.751242
ENSG00000229152	ANKRD10-IT1	38.2403	-0.675286	0.243475	0.00554516	0.751242
ENSG00000184434	LRRC19	10.8321	-1.16304	0.419695	0.00558581	0.754084
ENSG00000227825	SLC9A7P1	87.7009	-0.521745	0.188654	0.00568156	0.762153
ENSG00000100321	SYNGR1	41.3916	-0.574554	0.207766	0.00568534	0.762153
ENSG00000110660	SLC35F2	31.9884	0.538832	0.195171	0.00576552	0.767527
ENSG00000197037	ZSCAN25	239.973	0.325767	0.118041	0.00578419	0.767527
ENSG00000000938	FGR	2700.63	-0.351681	0.12748	0.005803	0.767527
ENSG00000257553	AC034102.4	9.52484	-1.22046	0.442579	0.00582262	0.767527
ENSG00000166947	EPB42	2281.39	-1.0643	0.385974	0.00582552	0.767527
ENSG00000243406	MRPS31P5	59.3989	0.527547	0.191721	0.00592983	0.778595
ENSG00000145103	ILDR1	3.0667	1.5645	0.568914	0.0059599	0.77961
ENSG00000160883	HK3	2202.58	-0.55864	0.203266	0.00599011	0.77961
ENSG00000244486	SCARF2	2.02741	1.70595	0.621116	0.00602189	0.77961
ENSG00000267039	AC016493.1	1.917	-1.80534	0.657638	0.00604746	0.77961
ENSG00000211947	IGHV3-21	19.4054	1.14256	0.416383	0.00606925	0.77961
ENSG00000204956	PCDHGA1	1.86145	1.82579	0.665523	0.00608083	0.77961
ENSG00000104853	CLPTM1	98.0935	-0.454645	0.165804	0.00610556	0.77961
ENSG00000182952	HMGN4	690.544	0.227743	0.0830857	0.00612406	0.77961
ENSG00000119326	CTNNAL1	262.915	-1.21464	0.443144	0.00612612	0.77961
ENSG00000119636	BBOF1	249.825	-1.10228	0.402267	0.0061409	0.77961
ENSG00000211959	IGHV4-39	16.1432	1.13184	0.413649	0.00621491	0.785
ENSG00000136237	RAPGEF5	10.62	1.22962	0.449468	0.00622431	0.785
ENSG00000164466	SFXN1	273.542	0.383603	0.140473	0.00631827	0.794238
ENSG00000168785	TSPAN5	1877.62	-1.02585	0.375813	0.00633971	0.794328
ENSG00000138035	PNPT1	302.174	0.615412	0.225657	0.00638753	0.797713
ENSG00000204010	IFIT1B	1608.49	-1.26479	0.464503	0.00647121	0.805539
ENSG00000110917	MLEC	579.986	0.320795	0.117958	0.00653672	0.811061
ENSG00000186105	LRRC70	76.7812	-0.749844	0.276901	0.00676927	0.830819
ENSG00000188582	PAQR9	18.4922	-1.23981	0.458134	0.00680547	0.830819
ENSG00000123352	SPATS2	31.7963	0.714104	0.263912	0.0068132	0.830819
ENSG00000137502	RAB30	145.33	0.604155	0.223399	0.00684329	0.830819
ENSG00000145982	FARS2	127.505	0.354488	0.131237	0.00691054	0.830819
ENSG00000183134	PTGDR2	67.5722	0.80873	0.299536	0.00693511	0.830819
ENSG00000116717	GADD45A	89.257	-0.850118	0.314946	0.00694962	0.830819
ENSG00000250802	ZBED3-AS1	15.7627	0.794181	0.294324	0.006969	0.830819
ENSG00000178464	RPL10P16	7.65888	-0.786948	0.291645	0.00696926	0.830819
ENSG00000228058	LINC01736	3.01827	-1.63535	0.606132	0.00697558	0.830819
ENSG00000211679	IGLC3	141.158	1.26232	0.467995	0.00699061	0.830819
ENSG00000167768	KRT1	104.458	-0.848693	0.314887	0.00703398	0.830819
ENSG00000239794	RN7SL653P	1.0279	-2.32718	0.863476	0.00703603	0.830819
ENSG00000273084	AC092171.5	3.59463	-1.22226	0.453603	0.00704821	0.830819
ENSG00000205592	MUC19	2.31756	-2.71255	1.00817	0.00713307	0.830819
ENSG00000162745	OLFML2B	7.70094	-1.21095	0.450116	0.00713862	0.830819
ENSG00000143768	LEFTY2	1.41346	-3.14324	1.16852	0.00714661	0.830819
ENSG00000186153	WWOX	51.0896	0.419545	0.156038	0.00717232	0.830819
ENSG00000211668	IGLV2-11	25.4754	1.49685	0.556852	0.00718703	0.830819
ENSG00000227039	ITGB2-AS1	218.211	-0.41888	0.155896	0.00721157	0.830819
ENSG00000179151	EDC3	143.89	0.485646	0.180779	0.00722257	0.830819
ENSG00000102878	HSF4	7.51279	-1.3438	0.500224	0.00722277	0.830819
ENSG00000197301	AC090673.1	24.0669	-1.11557	0.415322	0.00723044	0.830819
ENSG00000165060	FXN	58.5401	0.628479	0.234078	0.00725487	0.830819
ENSG00000136541	ERMN	108.325	0.486368	0.18128	0.00729733	0.830819
ENSG00000265142	MIR133A1HG	100.136	-0.458102	0.170749	0.00729892	0.830819
ENSG00000211943	IGHV3-15	11.4244	1.28831	0.480486	0.00733434	0.830819
ENSG00000162627	SNX7	2.07804	-2.13041	0.79489	0.0073593	0.830819
ENSG00000138639	ARHGAP24	267.214	-0.619656	0.231236	0.00736759	0.830819
ENSG00000279629	AC048380.3	0.993637	-2.33861	0.873169	0.00739971	0.830819
ENSG00000026652	AGPAT4	308.321	-0.527047	0.196804	0.00740574	0.830819
ENSG00000268170	AC073342.2	90.1273	-0.76509	0.285717	0.00741106	0.830819
ENSG00000134644	PUM1	548.98	0.287798	0.107517	0.00743352	0.830907
ENSG00000231851	UTAT33	1.33295	-2.12934	0.796917	0.00754079	0.834852
ENSG00000104332	SFRP1	3.08658	-1.89316	0.708644	0.0075507	0.834852
ENSG00000080947	CROCCP3	141.869	0.813646	0.304564	0.00755107	0.834852
ENSG00000173621	LRFN4	19.1857	-0.777473	0.291047	0.00755591	0.834852
ENSG00000004939	SLC4A1	7924.76	-1.0995	0.411753	0.00757857	0.83495
ENSG00000065621	GSTO2	79.8406	0.594057	0.222555	0.00760172	0.835101
ENSG00000187735	TCEA1	1014.41	-0.553293	0.2074	0.00763599	0.836468
ENSG00000110987	BCL7A	20.7848	0.816938	0.306471	0.00768446	0.839379
ENSG00000103363	ELOB	778.728	-0.605475	0.227368	0.00774526	0.840612
ENSG00000173597	SULT1B1	1500.81	-0.501379	0.188303	0.00775347	0.840612
ENSG00000111275	ALDH2	386.828	-0.531404	0.199685	0.0077859	0.840612
ENSG00000078043	PIAS2	583.687	-0.568963	0.21382	0.00779228	0.840612
ENSG00000163867	ZMYM6	378.555	-0.279637	0.105112	0.00780537	0.840612
ENSG00000225731	AP001627.1	2.99148	1.76441	0.664264	0.00790284	0.845239
ENSG00000144659	SLC25A38	353.175	-0.7403	0.278859	0.00793678	0.845239
ENSG00000183688	RFLNB	600.765	-0.643282	0.242345	0.00794489	0.845239
ENSG00000059915	PSD	14.4047	0.778372	0.293329	0.00796436	0.845239
ENSG00000143195	ILDR2	5.21677	1.40195	0.528778	0.00801827	0.845239
ENSG00000185760	KCNQ5	29.1384	0.81649	0.308179	0.00806338	0.845239
ENSG00000227331	AC005042.1	16.844	-0.76182	0.287801	0.00812009	0.845239
ENSG00000211649	IGLV7-46	5.85634	1.99343	0.753304	0.00813896	0.845239
ENSG00000172638	EFEMP2	32.7317	-0.552729	0.208921	0.00815391	0.845239
ENSG00000276566	IGKV1D-13	5.39104	1.82198	0.688831	0.00816843	0.845239
ENSG00000124882	EREG	24.0751	-0.967236	0.365698	0.00817142	0.845239
ENSG00000067715	SYT1	2.50738	-1.78655	0.675623	0.00818591	0.845239
ENSG00000256657	AC244131.1	4.56673	1.36684	0.516947	0.00819177	0.845239
ENSG00000266904	LINC00663	12.7467	1.09257	0.413276	0.00820107	0.845239
ENSG00000063241	ISOC2	32.4298	0.584325	0.221448	0.00832363	0.853674
ENSG00000253106	AC090198.1	44.774	-0.399498	0.151423	0.0083326	0.853674
ENSG00000175485	OR52W1	6.20585	-0.836118	0.317	0.00834971	0.853674
ENSG00000178445	GLDC	12.1494	1.55501	0.590023	0.00840106	0.854899
ENSG00000237846	AL773545.3	3.80781	-1.47442	0.55949	0.00840629	0.854899
ENSG00000126353	CCR7	386.109	0.784738	0.298374	0.00853727	0.861961
ENSG00000274944	AL139260.3	32.591	1.1085	0.421502	0.0085418	0.861961
ENSG00000189283	FHIT	30.6825	1.39665	0.531393	0.00858187	0.861961
ENSG00000269930	AC091057.3	22.3457	-0.897355	0.34152	0.00860062	0.861961
ENSG00000277701	AC159540.2	65.4549	0.599016	0.228014	0.00861144	0.861961
ENSG00000279019	AC009090.4	12.5636	-0.983389	0.374344	0.00861498	0.861961
ENSG00000150403	TMCO3	565.006	-0.404172	0.153897	0.0086331	0.861961
ENSG00000030419	IKZF2	491.477	0.567515	0.21627	0.00868758	0.862461
ENSG00000211933	IGHV6-1	4.57948	1.64834	0.62847	0.00872146	0.862461
ENSG00000182512	GLRX5	2586.72	-1.10233	0.420307	0.00872436	0.862461
ENSG00000272636	DOC2B	8.67617	-1.5682	0.597975	0.00872809	0.862461
ENSG00000159176	CSRP1	258.699	0.385052	0.146934	0.00877803	0.865166
ENSG00000211673	IGLV3-1	19.5611	1.52787	0.583469	0.00882926	0.867984
ENSG00000211896	IGHG1	175.653	1.42884	0.545943	0.00886579	0.869346
ENSG00000105486	LIG1	83.0092	0.513315	0.196332	0.00893524	0.871058
ENSG00000160856	FCRL3	266.089	0.571016	0.218433	0.00894498	0.871058
ENSG00000165434	PGM2L1	260.498	-0.609905	0.233331	0.0089514	0.871058
ENSG00000270562	AC097634.1	220.04	-0.434316	0.166229	0.00898135	0.871759
ENSG00000217416	ISCA1P1	16.9275	-1.17865	0.451901	0.00910211	0.879918
ENSG00000091106	NLRC4	980.895	-0.472507	0.181304	0.00915655	0.879918
ENSG00000177359	AC024940.1	9.73852	-1.45432	0.55824	0.00918257	0.879918
ENSG00000144278	GALNT13	2.34747	1.99195	0.764971	0.00921531	0.879918
ENSG00000136877	FPGS	85.6468	0.533335	0.20482	0.00921655	0.879918
ENSG00000242766	IGKV1D-17	3.29113	2.31332	0.88847	0.00922204	0.879918
ENSG00000154856	APCDD1	7.77243	-1.44104	0.553942	0.00928384	0.879918
ENSG00000163754	GYG1	337.201	-0.532435	0.204686	0.00928915	0.879918
ENSG00000280270	AC068299.1	17.9027	1.07005	0.411564	0.00932359	0.879918
ENSG00000198807	PAX9	2.15907	-2.14014	0.824004	0.00939742	0.879918
ENSG00000247775	SNCA-AS1	1.53096	-2.91149	1.12153	0.00943149	0.879918
ENSG00000261449	AC103724.3	8.84141	-0.760567	0.292993	0.00943572	0.879918
ENSG00000215297	AL354941.1	4.41908	1.1995	0.462106	0.00943895	0.879918
ENSG00000148175	STOM	3164.05	-0.743495	0.28674	0.00951639	0.879918
ENSG00000121316	PLBD1	3130.78	-0.581228	0.224272	0.00955239	0.879918
ENSG00000144040	SFXN5	266.456	-0.447409	0.17265	0.00955798	0.879918
ENSG00000165678	GHITM	1851.62	-0.46669	0.180133	0.0095749	0.879918
ENSG00000243290	IGKV1-12	23.5857	1.81464	0.700872	0.0096223	0.879918
ENSG00000130158	DOCK6	10.6871	-1.70213	0.657437	0.00962416	0.879918
ENSG00000073734	ABCB11	4.57574	1.47762	0.570784	0.00963233	0.879918
ENSG00000161277	THAP8	4.12484	-1.07544	0.41567	0.00967468	0.879918
ENSG00000211706	TRBV6-1	8.53722	0.982587	0.379822	0.00968244	0.879918
ENSG00000132763	MMACHC	40.7988	0.724247	0.2804	0.00979707	0.879918
ENSG00000150045	KLRF1	71.0509	-0.775434	0.300357	0.00983125	0.879918
ENSG00000140382	HMG20A	240.385	0.310023	0.12009	0.00983442	0.879918
ENSG00000153531	ADPRHL1	5.60806	1.45561	0.563963	0.00985049	0.879918
ENSG00000091137	SLC26A4	2.41186	1.7534	0.6794	0.00985693	0.879918
ENSG00000138363	ATIC	60.8328	0.535157	0.207441	0.00988547	0.879918
ENSG00000186205	MARC1	1046.84	-0.686665	0.266228	0.00990201	0.879918
ENSG00000179023	KLHDC7A	2.34828	1.92578	0.746684	0.00990547	0.879918
ENSG00000172270	BSG	6456.74	-0.844191	0.327333	0.00990887	0.879918
ENSG00000175294	CATSPER1	12.8196	-0.782584	0.303458	0.00991193	0.879918
ENSG00000131323	TRAF3	308.153	0.299496	0.116399	0.0100815	0.879918
ENSG00000230524	COL6A4P1	1.24843	-2.43133	0.945185	0.0101016	0.879918
ENSG00000250326	AC104596.1	4.85668	0.997115	0.38789	0.0101519	0.879918
ENSG00000105926	MPP6	169.023	0.556877	0.216737	0.0101883	0.879918
ENSG00000185000	DGAT1	220.689	-0.415187	0.161629	0.010206	0.879918
ENSG00000164733	CTSB	4304.37	-0.6391	0.248851	0.0102226	0.879918
ENSG00000213463	SYNJ2BP	269.741	0.396976	0.154733	0.0103008	0.879918
ENSG00000100104	SRRD	618.869	-0.922353	0.359751	0.0103513	0.879918
ENSG00000126870	WDR60	63.1957	0.571688	0.22304	0.0103723	0.879918
ENSG00000214456	PLIN5	89.7219	-0.647191	0.252503	0.0103741	0.879918
ENSG00000250264	AL669918.1	102.887	1.50835	0.588522	0.0103789	0.879918
ENSG00000265018	AGAP12P	4.51666	-1.67308	0.652811	0.0103806	0.879918
ENSG00000070214	SLC44A1	549.976	-0.362667	0.141551	0.0104042	0.879918
ENSG00000164821	DEFA4	332.785	-1.83748	0.717283	0.0104156	0.879918
ENSG00000189233	NUGGC	50.7925	0.81923	0.319948	0.0104517	0.879918
ENSG00000143546	S100A8	8455.81	-1.04393	0.407759	0.0104619	0.879918
ENSG00000243317	STMP1	478.67	-0.712341	0.27834	0.0104899	0.879918
ENSG00000128342	LIF	3.93967	1.67842	0.655924	0.0105014	0.879918
ENSG00000151240	DIP2C	45.7893	0.701636	0.274223	0.0105084	0.879918
ENSG00000259408	AC010809.2	1.2642	1.84005	0.719407	0.0105356	0.879918
ENSG00000196074	SYCP2	84.5582	-0.607987	0.23773	0.0105439	0.879918
ENSG00000180658	OR2A4	3.6772	2.98102	1.16563	0.0105447	0.879918
ENSG00000118257	NRP2	13.3537	1.01821	0.398385	0.010593	0.879918
ENSG00000105738	SIPA1L3	85.2404	0.698572	0.273394	0.0106131	0.879918
ENSG00000156869	FRRS1	56.9653	0.484509	0.189705	0.0106491	0.879918
ENSG00000244389	RN7SL242P	1.25189	2.17928	0.853522	0.0106713	0.879918
ENSG00000019485	PRDM11	33.188	0.595744	0.23343	0.0107065	0.879918
ENSG00000189127	ANKRD34B	43.3949	-0.936233	0.366935	0.0107262	0.879918
ENSG00000283897	AC011416.3	3.47416	1.21162	0.475212	0.0107832	0.879918
ENSG00000164120	HPGD	96.7651	-0.62389	0.244717	0.0107898	0.879918
ENSG00000154710	RABGEF1	389.583	-0.365605	0.143445	0.0108112	0.879918
ENSG00000276704	AL442067.2	2.98533	-1.56775	0.615179	0.0108203	0.879918
ENSG00000103160	HSDL1	216.512	0.34966	0.137239	0.0108397	0.879918
ENSG00000196208	GREB1	1.97539	-2.36677	0.928976	0.0108429	0.879918
ENSG00000271853	AL162258.1	1.80719	-1.75363	0.688399	0.0108527	0.879918
ENSG00000140511	HAPLN3	123.973	0.52079	0.204471	0.0108649	0.879918
ENSG00000101782	RIOK3	7167.82	-1.00958	0.396414	0.0108723	0.879918
ENSG00000229314	ORM1	104.63	-1.32128	0.519204	0.0109338	0.879918
ENSG00000251369	ZNF550	176.538	0.441722	0.173583	0.0109361	0.879918
ENSG00000158023	WDR66	21.1362	-0.933073	0.366822	0.0109696	0.879918
ENSG00000238098	ABCA17P	2.32558	2.66695	1.04866	0.0109841	0.879918
ENSG00000204136	GGTA1P	93.4507	-0.674184	0.265098	0.0109859	0.879918
ENSG00000124172	ATP5F1E	1993.81	-0.6195	0.243651	0.0110039	0.879918
ENSG00000140848	CPNE2	176.299	-0.542421	0.213551	0.011085	0.879918
ENSG00000144645	OSBPL10	76.2486	0.797885	0.314235	0.0111129	0.879918
ENSG00000138642	HERC6	662.146	0.754797	0.297308	0.0111244	0.879918
ENSG00000254709	IGLL5	30.4195	1.4812	0.583503	0.0111341	0.879918
ENSG00000099968	BCL2L13	611.892	-0.450411	0.177517	0.0111718	0.879918
ENSG00000105472	CLEC11A	16.0595	-0.781998	0.308212	0.0111741	0.879918
ENSG00000163644	PPM1K	917.293	0.435139	0.171571	0.0112061	0.879918
ENSG00000137285	TUBB2B	3.848	1.837	0.724403	0.0112164	0.879918
ENSG00000250696	AC111000.4	51.6532	0.92449	0.364689	0.0112444	0.879918
ENSG00000164684	ZNF704	5.3993	1.84709	0.728851	0.0112686	0.879918
ENSG00000205726	ITSN1	120.27	-0.588818	0.232475	0.011315	0.879918
ENSG00000211642	IGLV10-54	2.12139	2.30708	0.910923	0.0113192	0.879918
ENSG00000176920	FUT2	8.59161	1.42797	0.56383	0.0113211	0.879918
ENSG00000282051	AC010507.1	4.53799	-2.1192	0.836988	0.0113436	0.879918
ENSG00000117399	CDC20	14.193	1.09035	0.430692	0.0113534	0.879918
ENSG00000205269	TMEM170B	1450.37	-0.489011	0.193173	0.0113585	0.879918
ENSG00000168807	SNTB2	454.646	-0.428886	0.169441	0.0113676	0.879918
ENSG00000082014	SMARCD3	212.576	-0.318216	0.125759	0.0113946	0.879918
ENSG00000224940	PRRT4	4.53088	-1.43825	0.568693	0.0114375	0.879918
ENSG00000225101	OR52K3P	316.294	0.556388	0.220161	0.0114981	0.879918
ENSG00000216588	IGSF23	2.21105	-2.01351	0.796933	0.0115183	0.879918
ENSG00000142303	ADAMTS10	46.7984	0.744863	0.294813	0.0115187	0.879918
ENSG00000102265	TIMP1	211.106	-0.495222	0.196026	0.011527	0.879918
ENSG00000227536	SOCS5P4	8.05617	-0.864465	0.342224	0.0115362	0.879918
ENSG00000066926	FECH	2442.18	-1.00127	0.39706	0.0116785	0.879918
ENSG00000205791	LOH12CR2	5.92374	-1.02103	0.404932	0.0116857	0.879918
ENSG00000122483	CCDC18	144.546	0.458414	0.181805	0.0116871	0.879918
ENSG00000152422	XRCC4	92.8628	-0.535275	0.2123	0.0116917	0.879918
ENSG00000034713	GABARAPL2	1100.46	-0.723863	0.287265	0.0117406	0.879918
ENSG00000185640	KRT79	1.33595	-2.55158	1.01265	0.0117451	0.879918
ENSG00000117262	GPR89A	132.042	0.345427	0.137135	0.0117728	0.879918
ENSG00000205740	AL359878.1	33.059	-0.436902	0.173458	0.0117761	0.879918
ENSG00000163492	CCDC141	193.431	0.636338	0.252637	0.0117761	0.879918
ENSG00000275832	ARHGAP23	6.26848	1.84748	0.733716	0.0118032	0.879918
ENSG00000152782	PANK1	22.4132	-0.754041	0.299502	0.0118142	0.879918
ENSG00000211938	IGHV3-7	16.4876	1.24148	0.493219	0.0118325	0.879918
ENSG00000228600	POLR2CP1	1.31248	1.87244	0.743996	0.0118449	0.879918
ENSG00000100211	CBY1	22.0011	0.478718	0.19026	0.0118653	0.879918
ENSG00000165480	SKA3	66.5407	0.765947	0.304427	0.0118686	0.879918
ENSG00000213347	MXD3	472.423	-0.501764	0.199446	0.0118765	0.879918
ENSG00000269837	IPO5P1	72.8811	0.74247	0.295216	0.0119031	0.879918
ENSG00000182518	FAM104B	38.2293	-0.866682	0.344697	0.0119259	0.879918
ENSG00000249245	NCOA4P3	25.713	0.501929	0.199658	0.0119391	0.879918
ENSG00000211890	IGHA2	75.6445	1.53523	0.610856	0.0119627	0.879918
ENSG00000142408	CACNG8	3.4142	1.167	0.464406	0.0119751	0.879918
ENSG00000164047	CAMP	693.702	-1.38748	0.552309	0.0119998	0.879918
ENSG00000156467	UQCRB	298.713	-0.794342	0.316212	0.0120031	0.879918
ENSG00000164070	HSPA4L	32.7717	-0.873857	0.348223	0.0120912	0.884689
ENSG00000141965	FEM1A	132.147	-0.3826	0.152564	0.0121486	0.887192
ENSG00000197099	AC068631.1	2.29137	1.57202	0.627374	0.0122203	0.887656
ENSG00000213639	PPP1CB	2668.02	-0.502652	0.200635	0.0122346	0.887656
ENSG00000166927	MS4A7	655.072	-0.518322	0.206891	0.012235	0.887656
ENSG00000149516	MS4A3	257.118	-1.44282	0.575992	0.0122475	0.887656
ENSG00000242609	AC105265.2	5.66285	-1.1092	0.443235	0.0123315	0.892059
ENSG00000136068	FLNB	415.486	0.431143	0.172475	0.0124287	0.895306
ENSG00000004799	PDK4	227.241	-0.649785	0.259954	0.0124327	0.895306
ENSG00000115919	KYNU	565.179	-0.601777	0.240831	0.012463	0.895306
ENSG00000135655	USP15	8882.37	-0.42044	0.16831	0.0124892	0.895306
ENSG00000164175	SLC45A2	2.49653	1.59078	0.636846	0.0124932	0.895306
ENSG00000173598	NUDT4	1611.56	-0.815796	0.326752	0.0125361	0.896495
ENSG00000143502	SUSD4	19.9657	0.964983	0.386622	0.0125626	0.896495
ENSG00000116771	AGMAT	30.0899	0.572234	0.229314	0.012581	0.896495
ENSG00000136011	STAB2	5.49408	-1.95019	0.781704	0.0126033	0.896495
ENSG00000115423	DNAH6	32.9019	0.925732	0.371318	0.0126634	0.897514
ENSG00000165688	PMPCA	129.714	0.368371	0.14783	0.0127076	0.897514
ENSG00000240864	IGKV1-16	17.69	1.53746	0.617154	0.0127311	0.897514
ENSG00000106052	TAX1BP1	1535.62	-0.411405	0.165155	0.0127374	0.897514
ENSG00000160191	PDE9A	17.1279	0.94877	0.380925	0.0127493	0.897514
ENSG00000102239	BRS3	1.07542	-2.16217	0.868328	0.0127728	0.897514
ENSG00000244116	IGKV2-28	34.9524	1.49607	0.601092	0.0128132	0.897514
ENSG00000183696	UPP1	406.112	-0.36156	0.145278	0.0128198	0.897514
ENSG00000134001	EIF2S1	437.691	-0.352935	0.141951	0.0129074	0.897514
ENSG00000170448	NFXL1	292.387	-0.56773	0.228478	0.0129611	0.897514
ENSG00000180185	FAHD1	199.161	-0.562011	0.226325	0.0130207	0.897514
ENSG00000276542	AC097478.3	1.42703	-2.06975	0.833606	0.0130324	0.897514
ENSG00000227945	AL590006.1	2.23237	1.56411	0.630047	0.0130457	0.897514
ENSG00000255794	RMST	6.17019	-1.47009	0.592416	0.0130822	0.897514
ENSG00000181291	TMEM132E	2.96896	-2.13336	0.85979	0.0130922	0.897514
ENSG00000160185	UBASH3A	150.858	0.520546	0.209901	0.0131398	0.897514
ENSG00000130830	MPP1	6057.19	-0.813332	0.327985	0.0131461	0.897514
ENSG00000180667	YOD1	5486.17	-0.796883	0.321497	0.0131877	0.897514
ENSG00000269867	AC010326.3	1.65958	-1.88315	0.759973	0.0132153	0.897514
ENSG00000022976	ZNF839	172.597	0.25402	0.102543	0.0132413	0.897514
ENSG00000184261	KCNK12	19.9959	0.880944	0.355689	0.0132594	0.897514
ENSG00000242853	RN7SL749P	1.17715	-1.96687	0.794285	0.0132759	0.897514
ENSG00000135249	RINT1	112.564	0.425822	0.171965	0.0132783	0.897514
ENSG00000112167	SAYSD1	104.539	0.327698	0.132351	0.0132872	0.897514
ENSG00000144026	ZNF514	214.911	0.299941	0.121176	0.0133144	0.897514
ENSG00000211956	IGHV4-34	13.3994	0.942554	0.380838	0.0133256	0.897514
ENSG00000211895	IGHA1	265.077	1.39606	0.564303	0.013363	0.897514
ENSG00000164104	HMGB2	944.955	-0.603917	0.244126	0.0133687	0.897514
ENSG00000184792	OSBP2	1190.37	-0.957144	0.386957	0.0133792	0.897514
ENSG00000115649	CNPPD1	418.14	-0.516739	0.208968	0.0134055	0.897514
ENSG00000155090	KLF10	82.5179	-0.508834	0.205812	0.0134238	0.897514
ENSG00000225313	AL513327.1	244.588	-0.673301	0.272339	0.013425	0.897514
ENSG00000170624	SGCD	2.4176	-1.65321	0.668767	0.0134348	0.897514
ENSG00000108641	B9D1	5.81028	1.22625	0.496338	0.0134886	0.897514
ENSG00000005243	COPZ2	4.59652	-1.19233	0.482724	0.0135109	0.897514
ENSG00000179335	CLK3	1283.12	-0.402453	0.162975	0.0135337	0.897514
ENSG00000138772	ANXA3	1026.01	-0.87937	0.35615	0.0135455	0.897514
ENSG00000239855	IGKV1-6	5.08093	1.82248	0.738195	0.0135552	0.897514
ENSG00000179262	RAD23A	160.423	-0.631799	0.256043	0.0136039	0.897514
ENSG00000226772	AL021393.1	3.73527	-1.33306	0.540253	0.0136072	0.897514
ENSG00000171532	NEUROD2	1.18145	2.18375	0.885958	0.013707	0.897514
ENSG00000276953	TRBV12-4	12.8759	0.895026	0.363174	0.0137222	0.897514
ENSG00000121552	CSTA	221.89	-0.602325	0.244517	0.0137654	0.897514
ENSG00000115042	FAHD2A	73.6537	0.458814	0.186275	0.013774	0.897514
ENSG00000211955	IGHV3-33	16.4013	1.14429	0.464869	0.0138343	0.897514
ENSG00000168806	LCMT2	137.795	0.353679	0.143694	0.0138419	0.897514
ENSG00000133119	RFC3	59.7115	0.373544	0.15189	0.0139208	0.897514
ENSG00000124588	NQO2	781.745	-0.562661	0.22885	0.0139462	0.897514
ENSG00000145075	CCDC39	32.23	-0.683719	0.278093	0.013948	0.897514
ENSG00000253669	GASAL1	15.0958	0.637387	0.259297	0.0139662	0.897514
ENSG00000101187	SLCO4A1	5.07102	1.12312	0.456961	0.0139786	0.897514
ENSG00000265354	TIMM23	179.795	-0.387276	0.15758	0.0139851	0.897514
ENSG00000164176	EDIL3	4.63718	-1.77794	0.72352	0.0139967	0.897514
ENSG00000137198	GMPR	1369.04	-0.965915	0.393239	0.0140374	0.897514
ENSG00000213096	ZNF254	268.723	-0.484148	0.197113	0.0140416	0.897514
ENSG00000066468	FGFR2	14.9277	1.14544	0.466585	0.0140905	0.897514
ENSG00000270419	CAHM	10.2428	-0.624491	0.254476	0.0141268	0.897514
ENSG00000197006	METTL9	2162.45	-0.525822	0.214322	0.0141505	0.897514
ENSG00000163958	ZDHHC19	2.61956	-2.36276	0.963062	0.014152	0.897514
ENSG00000163362	INAVA	3.21275	-1.90587	0.777197	0.0141973	0.897514
ENSG00000132912	DCTN4	677.389	-0.33813	0.137943	0.0142368	0.897514
ENSG00000120696	KBTBD7	841.904	-0.558511	0.227876	0.0142484	0.897514
ENSG00000165682	CLEC1B	336.975	-0.574047	0.234242	0.0142596	0.897514
ENSG00000274752	TRBV12-3	15.5791	1.0097	0.412145	0.0142913	0.897514
ENSG00000143603	KCNN3	7.41312	1.49467	0.610157	0.0142995	0.897514
ENSG00000235248	OR13C1P	1.44145	1.8082	0.738429	0.0143369	0.897514
ENSG00000226599	AL450344.2	1.53882	1.89432	0.773653	0.0143437	0.897514
ENSG00000125900	SIRPD	59.1305	-0.422394	0.172551	0.0143676	0.897514
ENSG00000029534	ANK1	1115.18	-0.951873	0.388861	0.0143711	0.897514
ENSG00000213015	ZNF580	25.687	0.615941	0.251641	0.0143772	0.897514
ENSG00000211724	TRBV6-6	5.58819	1.24287	0.5078	0.0143827	0.897514
ENSG00000136810	TXN	406.412	-0.576743	0.235669	0.0143946	0.897514
ENSG00000102760	RGCC	373.767	-0.712416	0.291119	0.0143984	0.897514
ENSG00000140265	ZSCAN29	247.765	0.275961	0.112805	0.014431	0.897514
ENSG00000130313	PGLS	209.542	-0.277576	0.113503	0.0144638	0.897514
ENSG00000068001	HYAL2	111.688	-0.372629	0.152373	0.0144649	0.897514
ENSG00000169116	PARM1	15.6958	0.918898	0.375767	0.0144695	0.897514
ENSG00000218819	TDRD15	5.75527	-1.19778	0.489994	0.0145061	0.897514
ENSG00000241568	RN7SL338P	3.16866	1.36496	0.558429	0.0145141	0.897514
ENSG00000285492	AL356417.3	45.5393	0.71637	0.29316	0.014541	0.897514
ENSG00000205659	LIN52	74.8753	0.391064	0.160058	0.0145549	0.897514
ENSG00000175931	UBE2O	441.243	-0.890316	0.364417	0.0145606	0.897514
ENSG00000150990	DHX37	87.7369	0.495582	0.202973	0.0146217	0.899016
ENSG00000181061	HIGD1A	284.106	-0.573525	0.23492	0.0146319	0.899016
ENSG00000100836	PABPN1	307.759	-0.26925	0.110348	0.0146867	0.899252
ENSG00000189057	FAM111B	26.5273	0.919238	0.376752	0.0146912	0.899252
ENSG00000188707	ZBED6CL	52.7655	-0.351244	0.14401	0.0147267	0.899252
ENSG00000129472	RAB2B	1206.83	-0.749218	0.307191	0.0147307	0.899252
ENSG00000122641	INHBA	55.7445	-1.77572	0.728237	0.014753	0.899252
ENSG00000115129	TP53I3	82.5925	-0.560471	0.229988	0.0148115	0.900091
ENSG00000102967	DHODH	54.335	0.562075	0.230652	0.0148137	0.900091
ENSG00000245888	NSMCE1-DT	10.0912	-1.10735	0.454552	0.0148454	0.900589
ENSG00000100478	AP4S1	115.441	0.405496	0.166532	0.0148942	0.900813
ENSG00000276422	AL590491.2	10.9218	-1.01055	0.415095	0.0149119	0.900813
ENSG00000220842	RPL21P16	161.168	-0.727765	0.299112	0.0149707	0.902478
ENSG00000251455	AC092611.1	4.20663	-1.21738	0.500473	0.0149964	0.902609
ENSG00000165152	TMEM246	1.20176	-2.10029	0.864177	0.0150824	0.904591
ENSG00000125484	GTF3C4	165.217	0.310104	0.127623	0.0151049	0.904591
ENSG00000113558	SKP1	1600.52	-0.54154	0.222873	0.0151064	0.904591
ENSG00000160117	ANKLE1	8.84535	-0.934035	0.384545	0.0151433	0.904591
ENSG00000065135	GNAI3	2996.63	-0.244666	0.10076	0.0151743	0.904591
ENSG00000184106	TREML3P	6.20348	-1.16509	0.479898	0.0151913	0.904591
ENSG00000116183	PAPPA2	3.16592	1.55455	0.640337	0.0151945	0.904591
ENSG00000143761	ARF1	1677.67	-0.446591	0.184015	0.015227	0.905122
ENSG00000169432	SCN9A	129.441	-0.645839	0.266227	0.0152706	0.906309
ENSG00000175348	TMEM9B	488.905	-0.406316	0.167606	0.0153405	0.90905
ENSG00000244437	IGKV3-15	44.0225	1.28366	0.529992	0.0154339	0.91095
ENSG00000115687	PASK	167.858	0.651083	0.268867	0.0154532	0.91095
ENSG00000244575	IGKV1-27	13.8536	1.37842	0.569223	0.0154533	0.91095
ENSG00000181458	TMEM45A	15.6706	-1.49664	0.618338	0.0155023	0.91095
ENSG00000108406	DHX40	784.682	-0.447525	0.184908	0.0155097	0.91095
ENSG00000135441	BLOC1S1	204.897	-0.430106	0.177721	0.0155151	0.91095
ENSG00000074276	CDHR2	7.59359	-1.00181	0.41428	0.0155974	0.914378
ENSG00000269293	ZSCAN16-AS1	9.95222	-0.601384	0.248812	0.0156481	0.915952
ENSG00000230836	LINC01293	3.08261	-1.65407	0.684685	0.0157001	0.916858
ENSG00000171101	SIGLEC17P	7.59955	-1.02825	0.425719	0.0157211	0.916858
ENSG00000109762	SNX25	103.799	0.535695	0.221858	0.0157533	0.916858
ENSG00000243004	AC005062.1	4.44333	-1.11173	0.460449	0.0157593	0.916858
ENSG00000013561	RNF14	1090.32	-0.721135	0.298798	0.0158021	0.917957
ENSG00000186854	TRABD2A	437.854	0.580769	0.24088	0.0159073	0.922055
ENSG00000106804	C5	143.715	-0.654619	0.271683	0.0159746	0.922055
ENSG00000185917	SETD4	129.731	0.280835	0.116556	0.0159769	0.922055
ENSG00000112394	SLC16A10	51.7512	0.83926	0.348402	0.0160013	0.922055
ENSG00000149418	ST14	68.7558	-0.498022	0.206767	0.016013	0.922055
ENSG00000110955	ATP5F1B	2836.74	-0.390107	0.162006	0.016041	0.922055
ENSG00000100285	NEFH	5.43405	0.943489	0.391935	0.0160728	0.922501
ENSG00000154263	ABCA10	17.8868	0.577469	0.240012	0.0161281	0.923678
ENSG00000106244	PDAP1	223.281	-0.340401	0.141522	0.0161599	0.923678
ENSG00000134871	COL4A2	3.39435	1.84325	0.766448	0.016176	0.923678
ENSG00000105379	ETFB	138.947	0.292539	0.121657	0.0161897	0.923678
ENSG00000130803	ZNF317	362.492	0.196739	0.0818442	0.0162243	0.924279
ENSG00000129484	PARP2	43.0387	0.411435	0.17121	0.0162567	0.924748
ENSG00000159339	PADI4	709.972	-0.627564	0.261209	0.0162816	0.924797
ENSG00000152484	USP12	1673.84	-0.854224	0.355947	0.0164013	0.929316
ENSG00000196141	SPATS2L	219.637	0.761842	0.317511	0.0164211	0.929316
ENSG00000160948	VPS28	438.654	-0.374115	0.155972	0.0164581	0.929316
ENSG00000180035	ZNF48	44.3089	0.5018	0.209206	0.0164581	0.929316
ENSG00000011007	ELOA	233.744	-0.284903	0.118836	0.0165093	0.930836
ENSG00000100628	ASB2	16.1988	0.785718	0.32783	0.0165424	0.93133
ENSG00000112651	MRPL2	23.9574	0.628459	0.262376	0.0166086	0.932161
ENSG00000270392	PFN1P2	45.4835	0.543718	0.227006	0.0166126	0.932161
ENSG00000180537	RNF182	354.198	-1.29862	0.542269	0.0166301	0.932161
ENSG00000131634	TMEM204	120.04	0.550335	0.229902	0.0166757	0.932926
ENSG00000211970	IGHV4-61	6.64688	1.32804	0.555299	0.0167766	0.932926
ENSG00000272632	AC097504.2	7.56146	-0.735039	0.307414	0.0168007	0.932926
ENSG00000217195	AL513475.1	10.0243	-0.661022	0.276527	0.0168281	0.932926
ENSG00000160229	ZNF66	180.78	-0.516231	0.216003	0.0168518	0.932926
ENSG00000118976	OTUD4P1	38.0492	0.573855	0.240118	0.0168534	0.932926
ENSG00000245571	FAM111A-DT	38.1235	0.557392	0.23332	0.0168963	0.932926
ENSG00000172939	OXSR1	618.945	-0.241026	0.1009	0.0169059	0.932926
ENSG00000237914	SIRPG-AS1	27.486	0.682284	0.285632	0.0169087	0.932926
ENSG00000119321	FKBP15	1937.02	-0.261339	0.10941	0.0169114	0.932926
ENSG00000228274	AL021707.2	9.94372	0.764133	0.320093	0.0169762	0.934877
ENSG00000188004	SNHG28	1.89753	-1.88632	0.790314	0.0169955	0.934877
ENSG00000130584	ZBTB46	17.8018	0.822683	0.344772	0.0170252	0.935168
ENSG00000257594	GALNT4	518.587	-0.392492	0.164543	0.0170633	0.935917
ENSG00000114541	FRMD4B	222.47	-0.430667	0.180621	0.0171084	0.937052
ENSG00000279528	AC115618.3	3.34994	1.21848	0.511193	0.0171438	0.937649
ENSG00000092841	MYL6	5097.13	-0.582226	0.244417	0.0172142	0.940144
ENSG00000107902	LHPP	28.6608	-0.550467	0.231154	0.0172474	0.940144
ENSG00000211685	IGLC7	2.19636	1.6402	0.688927	0.0172749	0.940144
ENSG00000065150	IPO5	494.749	0.327403	0.13754	0.0172931	0.940144
ENSG00000100416	TRMU	238.268	0.270278	0.113562	0.017312	0.940144
ENSG00000147117	ZNF157	6.72145	0.834958	0.351013	0.0173733	0.941173
ENSG00000170571	EMB	2974.05	-0.498395	0.209536	0.01738	0.941173
ENSG00000128694	OSGEPL1	81.7145	0.359045	0.15101	0.0174246	0.94189
ENSG00000163703	CRELD1	63.8478	0.425033	0.178792	0.0174424	0.94189
ENSG00000187824	TMEM220	35.6417	0.50665	0.213212	0.0174885	0.942638
ENSG00000170340	B3GNT2	567.902	-0.355269	0.149529	0.0175054	0.942638
ENSG00000159461	AMFR	1208.2	-0.536024	0.225746	0.0175748	0.944742
ENSG00000205846	CLEC6A	41.3345	-0.657688	0.277032	0.0175942	0.944742
ENSG00000171865	RNASEH1	84.0837	0.287996	0.121336	0.0176184	0.944742
ENSG00000115738	ID2	515.154	-0.339394	0.143045	0.0176613	0.944824
ENSG00000101190	TCFL5	71.1571	-0.38935	0.164111	0.0176692	0.944824
ENSG00000099864	PALM	0.992154	-3.13518	1.32202	0.0177159	0.945999
ENSG00000165775	FUNDC2	414.392	-0.687656	0.290217	0.0178144	0.947244
ENSG00000173406	DAB1	7.57096	1.34005	0.565669	0.0178378	0.947244
ENSG00000179241	LDLRAD3	16.8124	-0.639757	0.270107	0.0178589	0.947244
ENSG00000225808	DNAJC19P5	16.9844	-0.474759	0.200493	0.0178868	0.947244
ENSG00000247498	GPRC5D-AS1	6.02219	1.07096	0.452404	0.0179203	0.947244
ENSG00000181704	YIPF6	771.424	-0.611115	0.258173	0.0179292	0.947244
ENSG00000260910	LINC00565	18.7361	0.722377	0.305233	0.0179504	0.947244
ENSG00000233922	LINC01694	2.34119	-1.52099	0.642852	0.0179813	0.947244
ENSG00000136867	SLC31A2	1340.81	-0.515799	0.218029	0.017994	0.947244
ENSG00000147535	PLPP5	123.741	0.426932	0.180504	0.0180195	0.947244
ENSG00000144407	PTH2R	14.1634	-0.872451	0.368945	0.0180437	0.947244
ENSG00000176595	KBTBD11	344.051	-0.340936	0.144197	0.0180604	0.947244
ENSG00000163959	SLC51A	50.3582	-0.469391	0.19868	0.0181496	0.94799
ENSG00000246889	AP000487.1	20.29	-0.672755	0.284765	0.0181524	0.94799
ENSG00000213081	AC012362.1	2.57903	-1.50965	0.639257	0.0181976	0.94799
ENSG00000278090	LUNAR1	21.5307	-0.679093	0.287663	0.0182393	0.94799
ENSG00000114030	KPNA1	921.495	-0.297551	0.126078	0.0182723	0.94799
ENSG00000122035	RASL11A	19.6183	-0.694548	0.294335	0.018289	0.94799
ENSG00000232884	AF127936.2	0.913041	2.1837	0.925532	0.0183044	0.94799
ENSG00000228408	AL031056.1	3.10751	1.68605	0.714706	0.0183204	0.94799
ENSG00000211675	IGLC1	52.2707	1.4474	0.613667	0.0183434	0.94799
ENSG00000112212	TSPO2	26.7817	-1.10686	0.469326	0.0183535	0.94799
ENSG00000164542	KIAA0895	12.4526	0.769574	0.326361	0.0183713	0.94799
ENSG00000142279	WTIP	3.56544	1.67046	0.70891	0.0184544	0.950703
ENSG00000182010	RTKN2	96.2602	0.555432	0.235809	0.018501	0.950703
ENSG00000281021	AL078581.3	0.866473	2.29373	0.974132	0.0185409	0.950703
ENSG00000165113	GKAP1	21.1822	-0.645871	0.274299	0.0185414	0.950703
ENSG00000129682	FGF13	22.9595	-0.908404	0.385894	0.0185715	0.950703
ENSG00000261360	AC010491.1	21.5732	0.56341	0.239465	0.0186333	0.950703
ENSG00000172403	SYNPO2	9.8097	0.73006	0.310331	0.0186465	0.950703
ENSG00000161905	ALOX15	31.7865	1.2384	0.526414	0.0186466	0.950703
ENSG00000285417	BX571818.1	16.6581	0.741141	0.315042	0.0186471	0.950703
ENSG00000164253	WDR41	295.385	-0.33154	0.140977	0.0186867	0.950918
ENSG00000183023	SLC8A1	1848.48	-0.52172	0.221872	0.0187009	0.950918
ENSG00000198947	DMD	4.98966	1.38941	0.591069	0.0187397	0.951325
ENSG00000176973	FAM89B	111.349	-0.363185	0.154527	0.0187585	0.951325
ENSG00000152578	GRIA4	1.0049	1.87665	0.798979	0.0188332	0.95385
ENSG00000163220	S100A9	61599.9	-0.634888	0.270478	0.0189108	0.955382
ENSG00000141101	NOB1	48.4008	0.503047	0.214333	0.0189238	0.955382
ENSG00000021355	SERPINB1	2149.99	-0.408915	0.174368	0.019021	0.955382
ENSG00000167614	TTYH1	10.3751	1.12853	0.481307	0.019041	0.955382
ENSG00000232807	AL137186.2	25.1952	-0.591466	0.252262	0.0190448	0.955382
ENSG00000011454	RABGAP1	397.658	0.21627	0.0922825	0.0191004	0.955382
ENSG00000229447	AC114495.2	1.57668	-1.4551	0.620951	0.0191121	0.955382
ENSG00000238243	OR2W3	212.062	-0.940537	0.401368	0.0191126	0.955382
ENSG00000145354	CISD2	624.936	-0.870905	0.371678	0.0191205	0.955382
ENSG00000232533	AC093673.1	41.7723	-0.463093	0.197663	0.0191375	0.955382
ENSG00000224790	AP000704.1	1.36104	2.59595	1.1087	0.01921	0.957752
ENSG00000148154	UGCG	882.325	-0.665368	0.284287	0.0192589	0.958942
ENSG00000197603	CPLANE1	279.334	0.394106	0.168435	0.0192931	0.959402
ENSG00000226137	BAIAP2-DT	120.69	-0.400956	0.171447	0.0193535	0.961158
ENSG00000278238	AL359513.1	5.06314	-1.30113	0.556828	0.0194553	0.963985
ENSG00000229867	STEAP3-AS1	5.15589	-1.19009	0.509328	0.0194607	0.963985
ENSG00000169083	AR	7.65137	1.20906	0.517738	0.0195287	0.966105
ENSG00000186792	HYAL3	27.6647	-0.727153	0.311681	0.0196478	0.967832
ENSG00000147536	GINS4	21.2971	0.88419	0.379004	0.0196517	0.967832
ENSG00000111344	RASAL1	1.31752	1.97499	0.846884	0.0196973	0.967832
ENSG00000148468	FAM171A1	9.26226	0.872814	0.374316	0.0197134	0.967832
ENSG00000272755	AC245297.2	2.60113	-1.27621	0.547517	0.0197586	0.967832
ENSG00000136111	TBC1D4	460.618	0.502535	0.215659	0.0197938	0.967832
ENSG00000104522	TSTA3	495.516	-0.74235	0.318609	0.0198078	0.967832
ENSG00000283149	AC068631.2	4.1831	1.99299	0.85538	0.0198087	0.967832
ENSG00000173198	CYSLTR1	502.041	0.337685	0.144941	0.0198161	0.967832
ENSG00000156232	WHAMM	137.964	0.328979	0.141386	0.0199752	0.97436
ENSG00000139323	POC1B	531.938	-0.531398	0.228485	0.0200319	0.975888
ENSG00000227550	TRBV7-5	1.15059	-2.10692	0.906339	0.0200907	0.976365
ENSG00000182326	C1S	1.88583	1.55667	0.669868	0.0201338	0.976365
ENSG00000105808	RASA4	106.758	0.55976	0.240884	0.0201375	0.976365
ENSG00000007038	PRSS21	5.6094	1.20618	0.519087	0.0201436	0.976365
ENSG00000090013	BLVRB	3792.78	-0.822912	0.354302	0.0201992	0.976708
ENSG00000053108	FSTL4	3.82621	-1.41985	0.611487	0.0202346	0.976708
ENSG00000138107	ACTR1A	737.042	-0.251133	0.108157	0.0202372	0.976708
ENSG00000223503	AL353807.1	1.61245	-1.79418	0.772942	0.0202745	0.976708
ENSG00000143179	UCK2	83.3562	0.504708	0.217438	0.020278	0.976708
ENSG00000140451	PIF1	7.83052	0.820662	0.353683	0.0203229	0.977641
ENSG00000018699	TTC27	138.434	0.404117	0.174336	0.0204469	0.981605
ENSG00000141503	MINK1	157.798	0.619516	0.267279	0.0204565	0.981605
ENSG00000110422	HIPK3	4205.71	-0.340475	0.146946	0.0205034	0.981665
ENSG00000247095	MIR210HG	3.64055	1.21146	0.52288	0.020509	0.981665
ENSG00000138381	ASNSD1	396.057	-0.370083	0.159932	0.0206674	0.986397
ENSG00000126432	PRDX5	776.651	-0.483097	0.208783	0.0206749	0.986397
ENSG00000164100	NDST3	1.02802	2.08409	0.900765	0.020685	0.986397
ENSG00000138670	RASGEF1B	171.084	0.434207	0.187714	0.0207154	0.986621
ENSG00000086548	CEACAM6	114.692	-1.33455	0.577143	0.0207586	0.987448
ENSG00000184182	UBE2F	448.271	-0.55594	0.240741	0.0209276	0.993391
ENSG00000242522	KLHL6-AS1	2.679	1.64596	0.71296	0.0209643	0.993391
ENSG00000259205	PRKXP1	15.1509	0.683722	0.296205	0.0209838	0.993391
ENSG00000139826	ABHD13	714.417	-0.383859	0.166329	0.021009	0.993391
ENSG00000149256	TENM4	2.23567	2.41309	1.0457	0.0210193	0.993391
ENSG00000178562	CD28	545.573	0.551029	0.238821	0.0210389	0.993391
ENSG00000184384	MAML2	558.151	0.31068	0.13472	0.0211041	0.994859
ENSG00000261126	RBFADN	2.816	1.25438	0.544251	0.0211785	0.994859
ENSG00000169710	FASN	48.861	0.750428	0.325634	0.0211938	0.994859
ENSG00000279148	AC126474.1	9.12843	-0.740799	0.321476	0.0212019	0.994859
ENSG00000169397	RNASE3	28.5559	-1.63276	0.708628	0.0212165	0.994859
ENSG00000103932	RPAP1	42.1634	0.667617	0.289771	0.0212257	0.994859
ENSG00000179862	CITED4	7.83221	-1.02353	0.444553	0.0213138	0.997014
ENSG00000054219	LY75	1043.74	-0.282567	0.122768	0.0213562	0.997014
ENSG00000255302	EID1	591.185	-0.329935	0.14336	0.0213662	0.997014
ENSG00000138684	IL21	2.9259	1.87688	0.815902	0.0214269	0.997014
ENSG00000148204	CRB2	6.54291	-0.935013	0.406511	0.021443	0.997014
ENSG00000183196	CHST6	1.27939	2.33013	1.01327	0.0214701	0.997014
ENSG00000285812	AL390719.3	1.23554	-2.197	0.955559	0.0214951	0.997014
ENSG00000170667	RASA4B	52.2276	0.70209	0.305471	0.0215399	0.997014
ENSG00000149260	CAPN5	39.9931	-0.807037	0.35118	0.0215575	0.997014
ENSG00000119457	SLC46A2	78.662	-0.492695	0.214475	0.0216068	0.997014
ENSG00000134007	ADAM20	20.8204	0.630079	0.274294	0.0216135	0.997014
ENSG00000168646	AXIN2	46.6336	0.721803	0.314274	0.021634	0.997014
ENSG00000173212	MAB21L3	28.9645	-0.686864	0.299089	0.0216461	0.997014
ENSG00000241399	CD302	1431.18	-0.275072	0.119797	0.0216675	0.997014
ENSG00000273812	BX640514.2	5.98368	-1.03163	0.449357	0.0216878	0.997014
ENSG00000259374	NDUFB4P11	2.71625	-2.01494	0.878166	0.0217629	0.999269
ENSG00000118322	ATP10B	4.72493	-1.66456	0.725609	0.0217895	0.999294
ENSG00000242622	AC092910.3	21.8784	-0.4768	0.207892	0.0218192	0.999459
ENSG00000198039	ZNF273	106.326	-0.41661	0.18172	0.0218716	0.999989
ENSG00000236521	NPAP1P4	7.96047	1.07692	0.470248	0.0220147	0.999989
ENSG00000134757	DSG3	0.899851	2.30953	1.00851	0.0220185	0.999989
ENSG00000282458	WASH5P	352.919	0.399815	0.174665	0.0220772	0.999989
ENSG00000259926	AC007342.1	6.85428	-0.791756	0.34601	0.0221231	0.999989
ENSG00000223820	CFL1P1	2.36738	-1.6836	0.73594	0.0221557	0.999989
ENSG00000159023	EPB41	18926.1	-0.709094	0.310076	0.0222053	0.999989
ENSG00000123091	RNF11	2631.69	-0.692369	0.302873	0.022254	0.999989
ENSG00000254362	AC011726.3	1.42035	1.97592	0.864396	0.02226	0.999989
ENSG00000141469	SLC14A1	958.361	-0.904186	0.395582	0.0222712	0.999989
ENSG00000259943	AL050341.2	55.5719	-0.395451	0.17302	0.0222789	0.999989
ENSG00000172116	CD8B	360.228	0.473501	0.207203	0.0223011	0.999989
ENSG00000100387	RBX1	243.67	-0.553545	0.242279	0.0223283	0.999989
ENSG00000077238	IL4R	1220.09	-0.391023	0.17116	0.0223397	0.999989
ENSG00000211945	IGHV1-18	7.45468	1.27406	0.558061	0.0224294	0.999989
ENSG00000150967	ABCB9	8.03372	1.05614	0.462615	0.0224316	0.999989
ENSG00000103319	EEF2K	110.658	0.606947	0.265921	0.0224638	0.999989
ENSG00000262576	PCDHGA4	2.49304	-1.45006	0.635564	0.0225165	0.999989
ENSG00000169203	NPIPB12	88.9339	0.687294	0.301273	0.0225304	0.999989
ENSG00000169131	ZNF354A	181.417	-0.591735	0.259499	0.0225903	0.999989
ENSG00000179630	LACC1	52.9004	-0.520804	0.228753	0.0228037	0.999989
ENSG00000015676	NUDCD3	494.791	0.275977	0.121236	0.022825	0.999989
ENSG00000164292	RHOBTB3	163.559	0.453428	0.199217	0.022843	0.999989
ENSG00000070182	SPTB	1365.51	-0.857506	0.376769	0.0228492	0.999989
ENSG00000282021	AC100810.3	2.12595	-1.424	0.625996	0.0229193	0.999989
ENSG00000102934	PLLP	72.0938	0.794398	0.349355	0.0229723	0.999989
ENSG00000245685	FRG1-DT	1.54546	1.50009	0.659732	0.0229783	0.999989
ENSG00000238062	SPATA3-AS1	1.89225	1.31632	0.579001	0.0230003	0.999989
ENSG00000165271	NOL6	90.7272	0.413824	0.182036	0.0230077	0.999989
ENSG00000118689	FOXO3	4870.48	-0.63743	0.280416	0.0230165	0.999989
ENSG00000279208	CR381653.2	2.09762	1.99453	0.877431	0.0230175	0.999989
ENSG00000118520	ARG1	385.327	-1.18417	0.521024	0.0230398	0.999989
ENSG00000082397	EPB41L3	266.625	-0.412192	0.181391	0.0230625	0.999989
ENSG00000147912	FBXO10	21.8152	0.673008	0.296168	0.0230633	0.999989
ENSG00000131437	KIF3A	72.6563	0.399363	0.17575	0.0230661	0.999989
ENSG00000180096	SEPT1	298.769	0.365788	0.160978	0.0230695	0.999989
ENSG00000155229	MMS19	331.41	0.242907	0.10693	0.0231074	0.999989
ENSG00000117394	SLC2A1	814.554	-0.61774	0.271984	0.0231327	0.999989
ENSG00000165548	TMEM63C	12.9043	-1.34352	0.591743	0.0231806	0.999989
ENSG00000169826	CSGALNACT2	1061.98	-0.389207	0.17154	0.0232741	0.999989
ENSG00000165238	WNK2	2.96182	1.87894	0.828669	0.0233646	0.999989
ENSG00000188822	CNR2	60.0924	0.51836	0.228853	0.0235106	0.999989
ENSG00000178202	KDELC2	72.4066	0.52082	0.230012	0.0235546	0.999989
ENSG00000134086	VHL	589.25	-0.247462	0.109298	0.0235672	0.999989
ENSG00000123080	CDKN2C	52.7937	-0.694223	0.306737	0.0236201	0.999989
ENSG00000064989	CALCRL	56.5773	-0.541875	0.239431	0.0236246	0.999989
ENSG00000163444	TMEM183A	1169.56	-0.44832	0.198159	0.023671	0.999989
ENSG00000273289	AL121672.3	4.17368	-0.967566	0.42788	0.0237404	0.999989
ENSG00000095380	NANS	256.606	-0.218428	0.0966695	0.0238504	0.999989
ENSG00000278600	AC015871.3	475.002	-0.472253	0.209083	0.0239031	0.999989
ENSG00000164106	SCRG1	58.3291	-0.582657	0.258016	0.0239321	0.999989
ENSG00000178162	FAR2P2	8.2631	-1.13043	0.50065	0.0239506	0.999989
ENSG00000129596	CDO1	5.61703	-1.16801	0.51742	0.0239852	0.999989
ENSG00000073849	ST6GAL1	677.286	0.33661	0.149133	0.0240008	0.999989
ENSG00000101425	BPI	165.106	-1.35671	0.601129	0.0240127	0.999989
ENSG00000101255	TRIB3	43.5844	-0.413579	0.183373	0.0241081	0.999989
ENSG00000120254	MTHFD1L	29.2804	0.660214	0.292755	0.0241222	0.999989
ENSG00000170836	PPM1D	228.688	-0.285644	0.126677	0.0241391	0.999989
ENSG00000253736	AC022217.3	3.1789	-1.3119	0.581873	0.0241574	0.999989
ENSG00000182263	FIGN	2.97942	-1.74775	0.775206	0.0241606	0.999989
ENSG00000228393	LINC01004	10.06	-0.642865	0.285298	0.0242395	0.999989
ENSG00000277103	AL445670.1	1.60096	1.40801	0.624987	0.024268	0.999989
ENSG00000138346	DNA2	155.79	0.564789	0.250726	0.0242832	0.999989
ENSG00000245552	AP000787.1	64.4689	-0.515899	0.229074	0.0243158	0.999989
ENSG00000196569	LAMA2	20.0109	0.857071	0.380612	0.0243334	0.999989
ENSG00000211893	IGHG2	111.124	1.46504	0.650753	0.0243661	0.999989
ENSG00000145041	DCAF1	231.502	0.248406	0.110345	0.0243739	0.999989
ENSG00000211942	IGHV3-13	3.19191	1.20562	0.535634	0.0243962	0.999989
ENSG00000264391	RN7SL208P	1.71424	-1.61495	0.717612	0.02442	0.999989
ENSG00000165312	OTUD1	255.628	-0.352649	0.156756	0.02447	0.999989
ENSG00000236782	AL391650.1	5.59256	1.39925	0.622068	0.02449	0.999989
ENSG00000006695	COX10	63.6659	0.384621	0.171131	0.0246068	0.999989
ENSG00000160678	S100A1	5.8221	1.0333	0.459793	0.0246193	0.999989
ENSG00000177666	PNPLA2	227.168	-0.508427	0.226338	0.0246836	0.999989
ENSG00000273340	MICE	3.11628	1.20034	0.534514	0.024725	0.999989
ENSG00000257875	AC089998.3	5.82365	0.7488	0.333547	0.0247705	0.999989
ENSG00000188396	TCTEX1D4	8.72437	-0.917306	0.408623	0.0247766	0.999989
ENSG00000197083	ZNF300P1	0.838978	1.91055	0.85157	0.0248606	0.999989
ENSG00000053372	MRTO4	96.5519	0.418384	0.186505	0.0248781	0.999989
ENSG00000115705	TPO	2.48233	-1.87183	0.834896	0.0249618	0.999989
ENSG00000147145	LPAR4	0.836135	1.90939	0.851734	0.0249761	0.999989
ENSG00000176083	ZNF683	6.08666	-1.19033	0.531019	0.0249879	0.999989
ENSG00000172728	FUT10	88.8545	0.48365	0.215768	0.0249921	0.999989
ENSG00000178802	MPI	186.052	0.321268	0.143377	0.0250445	0.999989
ENSG00000120942	UBIAD1	104.014	0.443775	0.198088	0.0250718	0.999989
ENSG00000104043	ATP8B4	914.814	-0.618189	0.276141	0.0251772	0.999989
ENSG00000196247	ZNF107	532.477	-0.437665	0.195575	0.025232	0.999989
ENSG00000184414	IRS3P	1.64191	-1.63281	0.72964	0.0252323	0.999989
ENSG00000100568	VTI1B	1291.37	-0.558874	0.249772	0.0252515	0.999989
ENSG00000250312	ZNF718	126.737	-0.287045	0.12832	0.02529	0.999989
ENSG00000007237	GAS7	958.543	-0.439538	0.196699	0.0254453	0.999989
ENSG00000105393	BABAM1	632.31	-0.539312	0.241367	0.0254564	0.999989
ENSG00000144591	GMPPA	61.9406	0.438395	0.196229	0.0254764	0.999989
ENSG00000100985	MMP9	570.478	-0.891247	0.398931	0.0254774	0.999989
ENSG00000166848	TERF2IP	1157.38	-0.504434	0.225829	0.0255028	0.999989
ENSG00000184719	RNLS	29.7651	0.657588	0.294452	0.0255316	0.999989
ENSG00000237766	GGTA2P	0.812532	-2.06597	0.925259	0.0255583	0.999989
ENSG00000278390	AL354696.2	14.8575	-0.70381	0.315436	0.025666	0.999989
ENSG00000222018	FAM243A	2.10984	1.92435	0.862483	0.0256693	0.999989
ENSG00000089154	GCN1	511.963	0.396175	0.177634	0.0257282	0.999989
ENSG00000163156	SCNM1	72.9617	-0.427997	0.19192	0.0257417	0.999989
ENSG00000136542	GALNT5	58.0165	-0.907364	0.407066	0.0258114	0.999989
ENSG00000109332	UBE2D3	5510.94	-0.410956	0.184378	0.025822	0.999989
ENSG00000279852	AC083964.2	2.73483	1.2589	0.565081	0.0258917	0.999989
ENSG00000165029	ABCA1	1907.96	0.51895	0.232958	0.0259034	0.999989
ENSG00000255455	AP003486.1	168.58	0.311782	0.139974	0.0259182	0.999989
ENSG00000233627	C4A-AS1	2.07632	-1.02201	0.4589	0.0259417	0.999989
ENSG00000229776	C4B-AS1	2.07632	-1.02201	0.4589	0.0259417	0.999989
ENSG00000102078	SLC25A14	62.8003	-0.316165	0.142055	0.0260368	0.999989
ENSG00000228382	ITPKB-IT1	41.2335	0.491527	0.220878	0.0260593	0.999989
ENSG00000138434	ITPRID2	1622.32	-0.253384	0.113876	0.0260752	0.999989
ENSG00000235109	ZSCAN31	14.0185	0.953447	0.428564	0.026098	0.999989
ENSG00000245958	AC093752.1	226.291	-0.333266	0.149872	0.0261709	0.999989
ENSG00000196544	BORCS6	173.784	-0.280427	0.12612	0.0261825	0.999989
ENSG00000238039	AC244197.2	6.59116	-0.876796	0.394508	0.0262493	0.999989
ENSG00000197608	ZNF841	251.66	0.268671	0.120912	0.0262809	0.999989
ENSG00000183018	SPNS2	13.8379	-0.674498	0.3036	0.0263061	0.999989
ENSG00000143771	CNIH4	467.634	-0.393602	0.177215	0.026348	0.999989
ENSG00000187775	DNAH17	73.3782	-0.677016	0.305049	0.0264619	0.999989
ENSG00000204613	TRIM10	354.364	-0.852992	0.384364	0.0264711	0.999989
ENSG00000085063	CD59	1257.44	-0.499881	0.225336	0.0265289	0.999989
ENSG00000259494	MRPL46	102.735	0.348448	0.157082	0.0265377	0.999989
ENSG00000013441	CLK1	2923.21	-0.320776	0.144625	0.026556	0.999989
ENSG00000066294	CD84	932.578	0.306387	0.138161	0.0265815	0.999989
ENSG00000160072	ATAD3B	119.306	0.389765	0.175791	0.0266087	0.999989
ENSG00000153208	MERTK	45.6928	-0.485942	0.219199	0.0266301	0.999989
ENSG00000268119	AC010615.2	38.2862	-1.05145	0.474343	0.0266474	0.999989
ENSG00000107175	CREB3	85.5234	0.319027	0.143941	0.026666	0.999989
ENSG00000227586	RPS26P39	2.59863	1.53208	0.691347	0.026686	0.999989
ENSG00000164414	SLC35A1	268.805	-0.374652	0.169215	0.0268243	0.999989
ENSG00000225399	AC121247.1	10.1005	-0.778436	0.351792	0.026913	0.999989
ENSG00000211716	TRBV9	14.786	0.771108	0.348554	0.0269456	0.999989
ENSG00000184260	HIST2H2AC	525.232	-0.364334	0.164707	0.0269656	0.999989
ENSG00000242474	AC093627.5	7.76024	0.794536	0.359332	0.0270255	0.999989
ENSG00000006530	AGK	323.208	0.313509	0.141817	0.0270592	0.999989
ENSG00000099256	PRTFDC1	15.5927	-0.79877	0.361422	0.0270998	0.999989
ENSG00000205559	CHKB-DT	3.78701	0.977344	0.442375	0.0271529	0.999989
ENSG00000275395	FCGBP	105.259	0.689397	0.312057	0.0271606	0.999989
ENSG00000112182	BACH2	267.995	0.647824	0.293289	0.0271867	0.999989
ENSG00000258948	KRT8P1	3.58369	-1.27532	0.577596	0.0272463	0.999989
ENSG00000090382	LYZ	36069.6	-0.519515	0.235342	0.02728	0.999989
ENSG00000125354	SEPT6	660.489	0.375783	0.170282	0.0273259	0.999989
ENSG00000163877	SNIP1	267.446	0.265603	0.120373	0.027349	0.999989
ENSG00000215271	HOMEZ	87.5185	0.350093	0.158706	0.0273893	0.999989
ENSG00000228057	SEC63P1	16.4533	-0.669276	0.30348	0.0274304	0.999989
ENSG00000251402	FAM90A25P	1.03333	2.05471	0.93195	0.027472	0.999989
ENSG00000111291	GPRC5D	2.05696	1.57712	0.715367	0.0274802	0.999989
ENSG00000153006	SREK1IP1	293.181	-0.350682	0.1591	0.0275129	0.999989
ENSG00000197050	ZNF420	122.403	0.433401	0.196653	0.0275323	0.999989
ENSG00000166199	ALKBH3	90.9041	0.307932	0.139744	0.0275564	0.999989
ENSG00000114166	KAT2B	3612.28	-0.526855	0.239122	0.0275744	0.999989
ENSG00000172071	EIF2AK3	280.714	0.37385	0.169691	0.0275856	0.999989
ENSG00000183439	TRIM61	8.86266	0.83572	0.379549	0.0276739	0.999989
ENSG00000028839	TBPL1	421.996	-0.569658	0.258739	0.0276889	0.999989
ENSG00000107560	RAB11FIP2	435.663	-0.284628	0.129335	0.0277568	0.999989
ENSG00000270127	AC027020.2	68.667	0.394608	0.179314	0.0277606	0.999989
ENSG00000154813	DPH3	233.006	-0.299965	0.136335	0.0277921	0.999989
ENSG00000159348	CYB5R1	334.208	-0.414861	0.188588	0.0278194	0.999989
ENSG00000008516	MMP25	1223.77	-0.56113	0.255085	0.0278226	0.999989
ENSG00000230304	CICP6	24.7268	-0.830155	0.377483	0.0278649	0.999989
ENSG00000275882	IKBKGP1	7.07202	2.74949	1.25054	0.0279034	0.999989
ENSG00000158828	PINK1	2510.23	-0.552285	0.251261	0.0279451	0.999989
ENSG00000204394	VARS	109.715	0.424125	0.19296	0.0279492	0.999989
ENSG00000129292	PHF20L1	3332.57	-0.265525	0.120826	0.0279795	0.999989
ENSG00000237872	POU5F1P4	9.38526	-0.779036	0.354578	0.0280147	0.999989
ENSG00000005156	LIG3	446.009	0.293478	0.133604	0.0280469	0.999989
ENSG00000091262	ABCC6	44.0134	-0.584543	0.266229	0.0281179	0.999989
ENSG00000065491	TBC1D22B	229.948	-0.614133	0.27975	0.0281425	0.999989
ENSG00000122026	RPL21	3322.44	-0.611914	0.278752	0.0281497	0.999989
ENSG00000136908	DPM2	431.802	-0.689745	0.314279	0.028186	0.999989
ENSG00000138829	FBN2	152.707	-0.508328	0.231695	0.0282387	0.999989
ENSG00000005381	MPO	143.585	-1.24733	0.568653	0.028272	0.999989
ENSG00000154783	FGD5	5.78314	-0.959794	0.437573	0.028275	0.999989
ENSG00000042753	AP2S1	357.957	-0.362004	0.16508	0.0283143	0.999989
ENSG00000198899	MT-ATP6	15.7695	-0.625635	0.285474	0.0284106	0.999989
ENSG00000137070	IL11RA	92.2626	0.491604	0.224377	0.0284535	0.999989
ENSG00000216990	HSPD1P10	1.18765	1.75247	0.800071	0.0284958	0.999989
ENSG00000253998	IGKV2-29	4.48552	1.43174	0.653795	0.0285322	0.999989
ENSG00000123143	PKN1	429.841	0.340874	0.155664	0.028538	0.999989
ENSG00000211937	IGHV2-5	6.17907	1.12799	0.515151	0.0285504	0.999989
ENSG00000162702	ZNF281	1009.61	-0.387877	0.177155	0.0285618	0.999989
ENSG00000242550	SERPINB10	75.2996	-1.39901	0.638969	0.0285623	0.999989
ENSG00000141540	TTYH2	52.3807	0.551334	0.251845	0.0285836	0.999989
ENSG00000125675	GRIA3	1.25	2.12768	0.971919	0.0285858	0.999989
ENSG00000170515	PA2G4	453.024	-0.572681	0.261822	0.0287214	0.999989
ENSG00000158417	EIF5B	166.649	0.322601	0.147576	0.0288157	0.999989
ENSG00000197208	SLC22A4	590.945	-0.517849	0.236972	0.0288689	0.999989
ENSG00000043093	DCUN1D1	1803.65	-0.630056	0.288358	0.0288903	0.999989
ENSG00000136842	TMOD1	857.037	-0.86258	0.394792	0.0288962	0.999989
ENSG00000149257	SERPINH1	32.2859	0.47138	0.215823	0.0289543	0.999989
ENSG00000105963	ADAP1	409.075	-0.371385	0.17015	0.0290583	0.999989
ENSG00000143891	GALM	232.406	0.405777	0.185929	0.029078	0.999989
ENSG00000087077	TRIP6	31.6146	0.507582	0.232647	0.0291265	0.999989
ENSG00000123349	PFDN5	936.488	-0.600165	0.275108	0.0291421	0.999989
ENSG00000169118	CSNK1G1	371.422	0.274739	0.125943	0.0291501	0.999989
ENSG00000267283	AC005306.1	9.08391	-1.25012	0.57329	0.0292121	0.999989
ENSG00000187800	PEAR1	13.9329	-0.860718	0.394754	0.0292286	0.999989
ENSG00000272927	AC107464.3	2.40999	1.23478	0.566447	0.0292667	0.999989
ENSG00000222019	URAHP	1.48992	1.27219	0.583708	0.0292943	0.999989
ENSG00000075826	SEC31B	70.8881	0.494284	0.226814	0.0293133	0.999989
ENSG00000204815	TTC25	24.6435	-0.953234	0.437729	0.0294298	0.999989
ENSG00000145362	ANK2	1.87528	-3.90561	1.7936	0.0294413	0.999989
ENSG00000139211	AMIGO2	106.168	0.370496	0.170151	0.0294462	0.999989
ENSG00000260698	AL591848.3	7.26589	0.823712	0.37833	0.0294632	0.999989
ENSG00000257315	ZBED6	950.376	-0.498533	0.229041	0.0295094	0.999989
ENSG00000010803	SCMH1	57.6243	0.351268	0.161394	0.0295213	0.999989
ENSG00000065675	PRKCQ	479.532	0.355099	0.163167	0.0295329	0.999989
ENSG00000279727	LINC02033	16.215	0.64965	0.298512	0.0295334	0.999989
ENSG00000215493	AC007731.1	60.0082	0.316468	0.14549	0.0296165	0.999989
ENSG00000183208	GDPGP1	20.8967	0.595657	0.273866	0.0296307	0.999989
ENSG00000101327	PDYN	1.00847	-2.03013	0.933744	0.0296918	0.999989
ENSG00000123989	CHPF	9.87598	0.733492	0.337411	0.029714	0.999989
ENSG00000181467	RAP2B	1072.35	-0.25112	0.115528	0.0297295	0.999989
ENSG00000250896	RNPS1P1	0.851901	1.74276	0.801867	0.0297521	0.999989
ENSG00000176383	B3GNT4	22.2883	0.526858	0.242432	0.0297636	0.999989
ENSG00000246582	AC100861.1	14.5999	0.714049	0.328607	0.0297835	0.999989
ENSG00000263990	AC004253.1	4.14163	0.907747	0.417908	0.0298464	0.999989
ENSG00000230393	AC092667.1	8.55169	0.878753	0.404708	0.0299065	0.999989
ENSG00000131844	MCCC2	136.468	0.293329	0.135094	0.029909	0.999989
ENSG00000243238	IGKV2-30	26.0488	1.29589	0.596984	0.0299522	0.999989
ENSG00000283839	AC096667.1	129.215	-0.44474	0.204888	0.0299576	0.999989
ENSG00000100276	RASL10A	0.674643	-2.31879	1.06845	0.0299896	0.999989
ENSG00000231793	DOC2GP	10.8884	0.712644	0.328395	0.0300008	0.999989
ENSG00000163485	ADORA1	1.45202	2.17983	1.0048	0.0300506	0.999989
ENSG00000276471	AC105265.4	0.780543	-2.07788	0.95781	0.0300521	0.999989
ENSG00000159714	ZDHHC1	3.75737	-0.776967	0.35816	0.0300577	0.999989
ENSG00000163833	FBXO40	17.1427	-0.531132	0.244854	0.0300688	0.999989
ENSG00000261219	AC090651.1	1.92343	1.50339	0.693145	0.0300878	0.999989
ENSG00000211787	TRAV8-3	4.79763	1.01353	0.467314	0.0300947	0.999989
ENSG00000139651	ZNF740	535.552	0.254425	0.117353	0.0301563	0.999989
ENSG00000249459	ZNF286B	32.0317	0.689191	0.318014	0.0302216	0.999989
ENSG00000249264	EEF1A1P9	10.7373	0.788652	0.364094	0.030306	0.999989
ENSG00000231607	DLEU2	358.971	-0.405597	0.187331	0.0303778	0.999989
ENSG00000104936	DMPK	17.3868	0.723207	0.334052	0.0303914	0.999989
ENSG00000102904	TSNAXIP1	8.03813	-1.19349	0.551687	0.0305146	0.999989
ENSG00000188672	RHCE	20.6543	-0.717496	0.331879	0.0306245	0.999989
ENSG00000102010	BMX	154.737	-0.757826	0.350576	0.0306446	0.999989
ENSG00000229273	BX664615.1	2.2783	-1.47883	0.684371	0.030706	0.999989
ENSG00000011376	LARS2	181.628	0.308144	0.142712	0.030835	0.999989
ENSG00000276644	DACH1	54.7526	-0.631781	0.292617	0.0308446	0.999989
ENSG00000073008	PVR	112.989	-0.350591	0.162397	0.0308614	0.999989
ENSG00000131686	CA6	5.29751	1.19254	0.552478	0.0308869	0.999989
ENSG00000163710	PCOLCE2	13.7092	-1.76391	0.817319	0.0309146	0.999989
ENSG00000154930	ACSS1	329.11	0.253362	0.117407	0.0309295	0.999989
ENSG00000165476	REEP3	292.383	-0.289835	0.134337	0.0309647	0.999989
ENSG00000181634	TNFSF15	18.6439	0.615105	0.285134	0.0309865	0.999989
ENSG00000110203	FOLR3	298.551	-0.986541	0.457321	0.0309886	0.999989
ENSG00000136514	RTP4	466.974	0.631986	0.293049	0.031038	0.999989
ENSG00000229644	NAMPTP1	1560.22	-0.498224	0.231184	0.0311543	0.999989
ENSG00000066027	PPP2R5A	1456.37	-0.297915	0.138321	0.0312565	0.999989
ENSG00000146021	KLHL3	63.6485	0.485382	0.225422	0.0313016	0.999989
ENSG00000241549	GUSBP2	20.2759	0.536938	0.249431	0.0313459	0.999989
ENSG00000139193	CD27	91.2839	0.540472	0.251126	0.0313823	0.999989
ENSG00000084073	ZMPSTE24	566.063	-0.324349	0.150778	0.0314631	0.999989
ENSG00000132819	RBM38	4803.05	-0.695615	0.32343	0.0314967	0.999989
ENSG00000280079	AC011447.7	7.88094	0.735823	0.342177	0.0315222	0.999989
ENSG00000117592	PRDX6	2359.07	-0.604893	0.281296	0.0315253	0.999989
ENSG00000173585	CCR9	43.6191	0.717313	0.333591	0.0315334	0.999989
ENSG00000184956	MUC6	3.75894	1.40978	0.655892	0.0316022	0.999989
ENSG00000122679	RAMP3	13.6357	-0.733073	0.341102	0.0316242	0.999989
ENSG00000234772	LINC00412	1.24132	1.57586	0.733362	0.0316487	0.999989
ENSG00000173171	MTX1	461.383	-0.298124	0.138765	0.0316818	0.999989
ENSG00000226761	TAS2R46	25.3783	0.547339	0.254805	0.0317082	0.999989
ENSG00000115840	SLC25A12	179.588	0.291308	0.135634	0.0317337	0.999989
ENSG00000118785	SPP1	13.4927	-1.41647	0.659656	0.0317699	0.999989
ENSG00000133488	SEC14L4	32.7398	-0.864549	0.402768	0.0318316	0.999989
ENSG00000225062	CATIP-AS1	4.82624	-0.964941	0.449673	0.031883	0.999989
ENSG00000165490	DDIAS	82.1812	-0.593164	0.276464	0.0319102	0.999989
ENSG00000124721	DNAH8	12.611	0.838806	0.391159	0.032	0.999989
ENSG00000089127	OAS1	3222.52	0.769325	0.358761	0.032001	0.999989
ENSG00000246082	NUDT16P1	105.579	-0.518557	0.241825	0.0320051	0.999989
ENSG00000008441	NFIX	116.085	-0.676298	0.315604	0.0321239	0.999989
ENSG00000255571	MIR9-3HG	16.8672	0.813148	0.379468	0.0321241	0.999989
ENSG00000259869	AL022344.2	6.64819	-0.93052	0.434364	0.0321727	0.999989
ENSG00000279859	AC093323.2	2.02574	-1.23791	0.577885	0.0321829	0.999989
ENSG00000211728	TRBV5-6	6.86357	0.921724	0.430351	0.03221	0.999989
ENSG00000167112	TRUB2	112.525	0.397305	0.185506	0.0322142	0.999989
ENSG00000132518	GUCY2D	1.67736	-1.95006	0.910591	0.0322311	0.999989
ENSG00000226982	CENPCP1	16.7899	-0.50075	0.233865	0.0322584	0.999989
ENSG00000267248	AC025048.2	3.74369	0.877756	0.410042	0.0323021	0.999989
ENSG00000196329	GIMAP5	1675.31	0.377113	0.176179	0.0323136	0.999989
ENSG00000274024	AL590282.1	10.9327	-0.616529	0.288077	0.0323424	0.999989
ENSG00000241343	RPL36A	267.033	-0.565476	0.264247	0.0323586	0.999989
ENSG00000233297	RASA4DP	3.76286	1.25578	0.586897	0.0323795	0.999989
ENSG00000266920	ACTBP9	2.87082	1.51771	0.709329	0.032384	0.999989
ENSG00000198604	BAZ1A	2298.01	-0.28752	0.134386	0.0323945	0.999989
ENSG00000117834	SLC5A9	20.496	-0.746718	0.34906	0.0324171	0.999989
ENSG00000267710	EDDM13	2.30765	-1.39849	0.654084	0.0325094	0.999989
ENSG00000142583	SLC2A5	61.1427	-1.00995	0.472425	0.0325325	0.999989
ENSG00000102271	KLHL4	2.02798	-1.95048	0.912586	0.0325723	0.999989
ENSG00000267365	KCNJ2-AS1	79.9464	-0.579347	0.271117	0.0326071	0.999989
ENSG00000227799	AC012358.2	13.2276	0.557896	0.261156	0.0326586	0.999989
ENSG00000134827	TCN1	372.591	-1.05507	0.493923	0.0326704	0.999989
ENSG00000127804	METTL16	127.824	0.377792	0.176977	0.0327858	0.999989
ENSG00000165886	UBTD1	45.7001	-0.420109	0.196843	0.0328237	0.999989
ENSG00000268058	BNIP3P40	3.99958	-0.904684	0.423943	0.0328448	0.999989
ENSG00000067369	TP53BP1	447.814	0.274977	0.128876	0.0328713	0.999989
ENSG00000197705	KLHL14	32.8962	0.750418	0.351767	0.0329018	0.999989
ENSG00000224992	AL445645.1	1.48594	2.16222	1.01359	0.0329064	0.999989
ENSG00000126247	CAPNS1	198.036	-0.336775	0.157903	0.0329409	0.999989
ENSG00000071243	ING3	256.437	-0.282458	0.132477	0.0329972	0.999989
ENSG00000118420	UBE3D	55.9264	0.384192	0.180201	0.0330047	0.999989
ENSG00000066135	KDM4A	471.905	0.190385	0.0893085	0.0330261	0.999989
ENSG00000272186	AP003392.6	1.45722	-1.47269	0.690945	0.0330548	0.999989
ENSG00000152495	CAMK4	1062.76	0.485935	0.228007	0.0330698	0.999989
ENSG00000196233	LCOR	2164.15	-0.212599	0.0998191	0.0331847	0.999989
ENSG00000173930	SLCO4C1	396.236	-0.417172	0.195872	0.0331864	0.999989
ENSG00000278486	YRDCP1	5.13489	-1.18744	0.557543	0.0331905	0.999989
ENSG00000114209	PDCD10	458.09	-0.480753	0.225782	0.0332314	0.999989
ENSG00000135002	RFK	120.664	-0.380737	0.178889	0.0333084	0.999989
ENSG00000138449	SLC40A1	1925.64	-0.355203	0.166904	0.0333216	0.999989
ENSG00000163069	SGCB	33.0734	-0.538042	0.252851	0.0333449	0.999989
ENSG00000116199	FAM20B	605.85	-0.499037	0.234548	0.0333655	0.999989
ENSG00000249396	LINC02212	17.0397	0.576997	0.271207	0.0333775	0.999989
ENSG00000253190	AC084082.1	1.66849	-1.34513	0.632293	0.0333886	0.999989
ENSG00000163349	HIPK1	2987.75	-0.3108	0.146123	0.0334221	0.999989
ENSG00000285600	AC023593.1	1.1922	-1.85256	0.871404	0.0335073	0.999989
ENSG00000144320	LNPK	593.549	-0.560325	0.263579	0.033517	0.999989
ENSG00000077713	SLC25A43	49.3936	0.381129	0.179363	0.0335947	0.999989
ENSG00000131051	RBM39	4904.64	-0.209941	0.0988266	0.033642	0.999989
ENSG00000267046	E2F3P1	108.393	0.458557	0.215864	0.0336464	0.999989
ENSG00000224831	TMEM183B	56.3052	-0.549694	0.258775	0.0336519	0.999989
ENSG00000283378	CNTNAP3C	421.332	-0.878008	0.41338	0.0336726	0.999989
ENSG00000085265	FCN1	9271.17	-0.402983	0.189733	0.0336748	0.999989
ENSG00000232479	AC010900.1	15.1844	0.563836	0.265491	0.033691	0.999989
ENSG00000255666	AP000943.2	1.98408	1.63227	0.768672	0.0337123	0.999989
ENSG00000141682	PMAIP1	119.141	0.377349	0.177736	0.0337463	0.999989
ENSG00000197403	OR6N1	8.67082	-1.4907	0.702155	0.0337506	0.999989
ENSG00000159496	RGL4	362.879	-0.583182	0.274937	0.0339097	0.999989
ENSG00000109794	FAM149A	1.80625	2.03021	0.957402	0.0339605	0.999989
ENSG00000134716	CYP2J2	6.92297	1.01027	0.476521	0.0339987	0.999989
ENSG00000177239	MAN1B1	482.662	0.252715	0.119206	0.034008	0.999989
ENSG00000265478	AC107982.3	8.4171	-0.603022	0.28447	0.0340223	0.999989
ENSG00000122862	SRGN	19700.4	-0.460548	0.217268	0.0340296	0.999989
ENSG00000175920	DOK7	7.74954	0.711881	0.335903	0.0340648	0.999989
ENSG00000108679	LGALS3BP	86.7661	0.565114	0.266743	0.0341268	0.999989
ENSG00000198938	MT-CO3	696.211	-0.38237	0.180488	0.0341295	0.999989
ENSG00000245534	RORA-AS1	9.83368	0.624727	0.294892	0.034133	0.999989
ENSG00000004776	HSPB6	1.03647	-1.71577	0.81009	0.0341752	0.999989
ENSG00000281181	FP236383.3	442.182	-0.610285	0.288166	0.0341897	0.999989
ENSG00000280800	FP671120.3	442.182	-0.610285	0.288166	0.0341897	0.999989
ENSG00000280614	FP236383.2	442.182	-0.610285	0.288166	0.0341897	0.999989
ENSG00000001084	GCLC	401.897	-0.610081	0.288157	0.0342446	0.999989
ENSG00000165006	UBAP1	594.548	-0.508772	0.240343	0.0342717	0.999989
ENSG00000182866	LCK	1296.07	0.378603	0.17888	0.0343011	0.999989
ENSG00000143184	XCL1	7.31336	-0.715001	0.337866	0.0343255	0.999989
ENSG00000232021	LEF1-AS1	46.0241	0.820247	0.387605	0.0343283	0.999989
ENSG00000189350	TOGARAM2	45.7119	-0.597007	0.282147	0.0343499	0.999989
ENSG00000266907	AC006116.1	3.41219	0.861126	0.407006	0.0343655	0.999989
ENSG00000064270	ATP2C2	22.8629	-0.843169	0.398527	0.0343691	0.999989
ENSG00000258551	CRAT37	2.3397	-1.50471	0.711544	0.0344544	0.999989
ENSG00000153012	LGI2	3.80909	-0.895898	0.423771	0.0345061	0.999989
ENSG00000122085	MTERF4	330.442	0.255336	0.120778	0.0345077	0.999989
ENSG00000139131	YARS2	175.226	0.415011	0.196314	0.0345138	0.999989
ENSG00000233586	AC246785.2	8.25852	0.626945	0.296568	0.0345156	0.999989
ENSG00000279098	AC097460.3	5.70477	-0.889812	0.421153	0.0346178	0.999989
ENSG00000225470	JPX	325.712	0.28803	0.136329	0.034622	0.999989
ENSG00000126768	TIMM17B	175.965	-0.313556	0.148432	0.0346477	0.999989
ENSG00000121022	COPS5	513.577	-0.266053	0.125946	0.0346485	0.999989
ENSG00000198336	MYL4	191.858	-0.727217	0.344273	0.0346582	0.999989
ENSG00000165669	FAM204A	533.603	-0.366016	0.173334	0.0347183	0.999989
ENSG00000165516	KLHDC2	547.978	-0.339159	0.160626	0.0347305	0.999989
ENSG00000143851	PTPN7	167.141	0.331855	0.157253	0.03483	0.999989
ENSG00000123933	MXD4	514.516	-0.395722	0.187526	0.0348387	0.999989
ENSG00000184979	USP18	340.92	0.906067	0.429472	0.0348821	0.999989
ENSG00000211899	IGHM	835.743	0.697375	0.330577	0.0348952	0.999989
ENSG00000211897	IGHG3	29.833	1.117	0.529646	0.034948	0.999989
ENSG00000141294	LRRC46	9.34325	0.635705	0.301621	0.0350635	0.999989
ENSG00000183508	TENT5C	16100.5	-0.796452	0.378019	0.0351255	0.999989
ENSG00000154545	MAGED4	2.63924	1.50667	0.715811	0.0353049	0.999989
ENSG00000120008	WDR11	757.242	0.215067	0.102187	0.0353227	0.999989
ENSG00000122203	KIAA1191	379.566	-0.358537	0.170418	0.0353901	0.999989
ENSG00000225195	AC078962.1	0.741541	1.99419	0.948163	0.0354474	0.999989
ENSG00000141934	PLPP2	2.88599	1.46648	0.697448	0.0354978	0.999989
ENSG00000168264	IRF2BP2	1020.56	-0.274987	0.130798	0.0355204	0.999989
ENSG00000225187	AC073283.1	6.12734	0.907646	0.431769	0.0355396	0.999989
ENSG00000106714	CNTNAP3	1364.84	-0.887896	0.422497	0.0355934	0.999989
ENSG00000159231	CBR3	11.9053	0.667485	0.317712	0.0356484	0.999989
ENSG00000248712	CCDC153	15.1473	-0.687682	0.327379	0.0356789	0.999989
ENSG00000161405	IKZF3	1130.2	0.363555	0.173088	0.0356932	0.999989
ENSG00000122741	DCAF10	669.413	-0.438286	0.208735	0.0357535	0.999989
ENSG00000143190	POU2F1	626.163	0.257389	0.122611	0.0357963	0.999989
ENSG00000104221	BRF2	102.617	0.266601	0.127025	0.0358337	0.999989
ENSG00000261207	AL031717.1	2.0826	-1.25739	0.599113	0.0358393	0.999989
ENSG00000168003	SLC3A2	344.418	0.242491	0.115543	0.0358427	0.999989
ENSG00000231049	OR52B5P	21.5465	0.761965	0.363088	0.0358549	0.999989
ENSG00000260257	AL035071.1	65.1796	-0.282115	0.134456	0.0358877	0.999989
ENSG00000107669	ATE1	312.923	-0.257108	0.122556	0.0359166	0.999989
ENSG00000075340	ADD2	87.837	-0.757221	0.360994	0.0359402	0.999989
ENSG00000111481	COPZ1	295.321	-0.409557	0.195254	0.0359436	0.999989
ENSG00000124160	NCOA5	90.2921	0.421336	0.200871	0.0359455	0.999989
ENSG00000102144	PGK1	4372.2	-0.24281	0.115759	0.0359461	0.999989
ENSG00000138326	RPS24	1187.98	-0.53673	0.255924	0.0359735	0.999989
ENSG00000214114	MYCBP	325.696	-0.269761	0.128661	0.0360215	0.999989
ENSG00000204634	TBC1D8	292.24	-0.261458	0.124712	0.036038	0.999989
ENSG00000283345	AC127502.3	5.94947	-1.57768	0.752597	0.0360542	0.999989
ENSG00000135446	CDK4	69.1902	0.386611	0.184467	0.0360976	0.999989
ENSG00000135953	MFSD9	139.745	0.372365	0.177686	0.0361147	0.999989
ENSG00000198315	ZKSCAN8	384.302	0.285732	0.136374	0.0361531	0.999989
ENSG00000143924	EML4	1548.86	0.162714	0.077661	0.0361544	0.999989
ENSG00000151491	EPS8	19.0307	0.589659	0.281437	0.0361555	0.999989
ENSG00000170396	ZNF804A	22.293	-0.438916	0.209533	0.0361941	0.999989
ENSG00000053501	USE1	17.8902	-0.520215	0.248395	0.0362329	0.999989
ENSG00000273041	ATF4P2	1.59364	1.23617	0.590313	0.0362517	0.999989
ENSG00000213338	ATF4P1	1.59364	1.23617	0.590313	0.0362517	0.999989
ENSG00000244113	AC079193.1	0.799853	2.09755	1.00195	0.0363071	0.999989
ENSG00000163584	RPL22L1	53.4109	-0.512404	0.244785	0.0363238	0.999989
ENSG00000213398	LCAT	24.8062	0.718106	0.34308	0.036339	0.999989
ENSG00000246203	AL353807.3	6.84355	0.930046	0.444595	0.0364481	0.999989
ENSG00000227230	AL606534.1	15.0657	-0.53334	0.254969	0.0364581	0.999989
ENSG00000114993	RTKN	3.76731	1.02682	0.491006	0.0365049	0.999989
ENSG00000147133	TAF1	888.708	0.277256	0.132583	0.0365106	0.999989
ENSG00000134318	ROCK2	675.379	-0.229896	0.109974	0.0365761	0.999989
ENSG00000005302	MSL3	861.772	-0.28482	0.136297	0.0366448	0.999989
ENSG00000244161	FLNB-AS1	12.2065	0.7747	0.370785	0.0366758	0.999989
ENSG00000267088	AC087683.1	2.18585	-1.26459	0.605353	0.036706	0.999989
ENSG00000121742	GJB6	5.3092	-1.34979	0.646139	0.0367068	0.999989
ENSG00000115339	GALNT3	534.6	-0.369716	0.176986	0.0367122	0.999989
ENSG00000012211	PRICKLE3	18.9947	0.675281	0.323334	0.0367533	0.999989
ENSG00000279187	AC027601.5	17.629	-0.689491	0.330249	0.0368164	0.999989
ENSG00000100519	PSMC6	349.821	-0.288851	0.138363	0.0368309	0.999989
ENSG00000280055	TMEM75	12.4801	-0.736183	0.352674	0.0368489	0.999989
ENSG00000118985	ELL2	254.139	-0.547007	0.262049	0.03685	0.999989
ENSG00000187608	ISG15	3493.06	0.828674	0.396986	0.0368506	0.999989
ENSG00000211638	IGLV8-61	11.0614	1.72807	0.827897	0.0368607	0.999989
ENSG00000188739	RBM34	164.191	-0.329799	0.158005	0.0368644	0.999989
ENSG00000058335	RASGRF1	1.9446	1.51246	0.724665	0.0368777	0.999989
ENSG00000270157	AC004918.3	45.4425	0.373059	0.178751	0.0368853	0.999989
ENSG00000118640	VAMP8	133.002	-0.422949	0.202716	0.0369411	0.999989
ENSG00000225079	FTH1P22	5.06037	-0.908896	0.43579	0.037012	0.999989
ENSG00000188365	AC092171.1	22.9589	-0.490493	0.235183	0.0370172	0.999989
ENSG00000167664	TMIGD2	53.9495	0.60628	0.29078	0.0370681	0.999989
ENSG00000257298	AC008147.2	9.067	0.584121	0.280292	0.0371628	0.999989
ENSG00000274425	AC114271.1	106.499	-0.445259	0.21367	0.0371732	0.999989
ENSG00000171552	BCL2L1	5857.45	-0.638618	0.306498	0.0371972	0.999989
ENSG00000214654	B3GNT10	28.4554	-0.426591	0.204775	0.0372314	0.999989
ENSG00000276289	KCNE1B	16.044	-0.905957	0.435006	0.037285	0.999989
ENSG00000215817	ZC3H11B	3.83498	-0.973587	0.46753	0.0373053	0.999989
ENSG00000280166	AC016542.3	2.96499	-1.31529	0.63177	0.0373508	0.999989
ENSG00000158195	WASF2	1337.77	-0.501424	0.240872	0.0373694	0.999989
ENSG00000140463	BBS4	98.2761	0.315771	0.151693	0.0373747	0.999989
ENSG00000225138	SLC9A3-AS1	11.7609	-0.85901	0.412737	0.0374106	0.999989
ENSG00000245275	SAP30L-AS1	37.9957	0.481915	0.231594	0.0374467	0.999989
ENSG00000261656	BEAN1-AS1	3.67636	-1.20245	0.577918	0.0374653	0.999989
ENSG00000276651	AC007950.2	8.42078	-0.656421	0.315575	0.0375185	0.999989
ENSG00000118496	FBXO30	600.849	-0.359241	0.17271	0.0375234	0.999989
ENSG00000120049	KCNIP2	6.79381	0.93242	0.448296	0.0375328	0.999989
ENSG00000225828	FAM229A	25.4357	-0.501356	0.24107	0.0375518	0.999989
ENSG00000120690	ELF1	2424.13	0.234429	0.112753	0.0376045	0.999989
ENSG00000110330	BIRC2	1990.89	-0.342406	0.164719	0.0376427	0.999989
ENSG00000256663	AC112777.1	1.81714	1.5993	0.769383	0.0376474	0.999989
ENSG00000283900	TPTEP2-CSNK1E	6.32037	-1.4162	0.681378	0.0376691	0.999989
ENSG00000116260	QSOX1	286.517	-0.344724	0.16587	0.0376835	0.999989
ENSG00000182378	PLCXD1	44.4992	0.488768	0.235187	0.0376899	0.999989
ENSG00000125485	DDX31	91.2915	0.37089	0.178497	0.0377234	0.999989
ENSG00000124333	VAMP7	527.531	-0.360312	0.173412	0.0377295	0.999989
ENSG00000180535	BHLHA15	2.31977	2.00715	0.96605	0.0377384	0.999989
ENSG00000120915	EPHX2	82.0305	0.631943	0.304185	0.0377561	0.999989
ENSG00000175274	TP53I11	79.3856	-0.511448	0.246233	0.0377938	0.999989
ENSG00000088986	DYNLL1	401.361	-0.380185	0.183107	0.0378662	0.999989
ENSG00000064651	SLC12A2	134.441	-0.445094	0.214386	0.0378816	0.999989
ENSG00000119917	IFIT3	9762.59	0.654329	0.315214	0.0379103	0.999989
ENSG00000268798	AC027307.3	2.96017	-1.09936	0.529874	0.0380096	0.999989
ENSG00000214253	FIS1	638.402	-0.522611	0.251916	0.0380286	0.999989
ENSG00000271855	AC073195.1	6.35494	0.670449	0.323193	0.0380371	0.999989
ENSG00000135821	GLUL	14238.6	-0.477526	0.230198	0.0380407	0.999989
ENSG00000272644	AC097468.3	1.10131	-2.04793	0.988179	0.0382258	0.999989
ENSG00000124181	PLCG1	585.363	0.420106	0.202736	0.0382485	0.999989
ENSG00000115507	OTX1	3.83852	-1.09876	0.530318	0.0382763	0.999989
ENSG00000253438	PCAT1	62.5954	0.494162	0.238517	0.0382836	0.999989
ENSG00000186111	PIP5K1C	57.5333	0.330855	0.159696	0.0382852	0.999989
ENSG00000100448	CTSG	108.921	-1.51218	0.730061	0.0383297	0.999989
ENSG00000084754	HADHA	1091.66	-0.18848	0.0910257	0.0383936	0.999989
ENSG00000147604	RPL7	2168.72	-0.595436	0.28758	0.0384054	0.999989
ENSG00000228444	AL137244.1	2.58815	1.1248	0.543293	0.038421	0.999989
ENSG00000198176	TFDP1	942.154	-0.648431	0.313208	0.0384251	0.999989
ENSG00000115364	MRPL19	191.812	0.287689	0.138973	0.0384426	0.999989
ENSG00000263590	LINC02591	5.07118	-1.62814	0.786597	0.0384656	0.999989
ENSG00000145780	FEM1C	512.235	-0.27151	0.131188	0.0384871	0.999989
ENSG00000276523	AC025287.3	16.4819	0.513089	0.247954	0.0385188	0.999989
ENSG00000100504	PYGL	3881.31	-0.452439	0.218676	0.0385472	0.999989
ENSG00000013364	MVP	2367.53	-0.303372	0.146632	0.0385526	0.999989
ENSG00000186951	PPARA	139.64	0.391485	0.189225	0.0385571	0.999989
ENSG00000166762	CATSPER2	29.7232	0.849709	0.410753	0.0385781	0.999989
ENSG00000197746	PSAP	8597.43	-0.291582	0.140957	0.0385848	0.999989
ENSG00000170456	DENND5B	57.5597	0.595702	0.28805	0.0386351	0.999989
ENSG00000159685	CHCHD6	11.4126	0.621375	0.300487	0.0386502	0.999989
ENSG00000148110	MFSD14B	982.481	-0.360738	0.174458	0.0386617	0.999989
ENSG00000112379	ARFGEF3	2.02593	-1.72048	0.832061	0.0386647	0.999989
ENSG00000179743	FLJ37453	66.0074	-0.313108	0.151445	0.0386892	0.999989
ENSG00000237705	AC008937.2	4.62406	0.918466	0.444271	0.0387005	0.999989
ENSG00000126217	MCF2L	31.1424	0.502645	0.243168	0.0387275	0.999989
ENSG00000129932	DOHH	29.1391	-0.441289	0.213511	0.0387513	0.999989
ENSG00000176749	CDK5R1	135.313	-0.506271	0.245003	0.0387923	0.999989
ENSG00000100558	PLEK2	284.644	-0.883658	0.427692	0.0388181	0.999989
ENSG00000176974	SHMT1	77.0508	0.299528	0.144974	0.0388207	0.999989
ENSG00000186184	POLR1D	850.275	-0.551576	0.267011	0.0388532	0.999989
ENSG00000207008	SNORA54	9.86909	1.02621	0.496786	0.0388569	0.999989
ENSG00000120306	CYSTM1	284.183	-0.568233	0.27512	0.0388847	0.999989
ENSG00000272173	U47924.2	5.10169	0.924765	0.447742	0.0388853	0.999989
ENSG00000248487	ABHD14A	29.1872	0.439386	0.212742	0.0388901	0.999989
ENSG00000176697	BDNF	6.89608	0.760471	0.368291	0.0389356	0.999989
ENSG00000115884	SDC1	2.55881	1.57716	0.763849	0.0389464	0.999989
ENSG00000180155	LYNX1	8.63386	1.08667	0.526334	0.0389601	0.999989
ENSG00000171109	MFN1	755.657	-0.248206	0.120249	0.039008	0.999989
ENSG00000197381	ADARB1	135.418	0.455892	0.220905	0.0390417	0.999989
ENSG00000211965	IGHV3-49	4.80709	1.32484	0.642081	0.0390792	0.999989
ENSG00000278195	SSTR3	61.8959	0.64618	0.313273	0.0391438	0.999989
ENSG00000099364	FBXL19	64.7606	-0.373325	0.181021	0.039176	0.999989
ENSG00000129128	SPCS3	2198.62	-0.247433	0.120038	0.039276	0.999989
ENSG00000115525	ST3GAL5	309.714	0.317159	0.153882	0.0392984	0.999989
ENSG00000197121	PGAP1	166.89	0.466569	0.226408	0.0393276	0.999989
ENSG00000187808	SOWAHD	79.9088	-0.365209	0.177227	0.0393335	0.999989
ENSG00000242272	AK2P2	1.29127	1.90052	0.922478	0.0393759	0.999989
ENSG00000176386	CDC26	114.949	-0.278274	0.135077	0.0393873	0.999989
ENSG00000263859	AC145207.6	3.24661	1.54727	0.751107	0.0394003	0.999989
ENSG00000185619	PCGF3	950.842	-0.179506	0.0871708	0.0394708	0.999989
ENSG00000226334	AL359182.1	4.8048	1.08203	0.525508	0.0394922	0.999989
ENSG00000198788	MUC2	1.08168	-1.92598	0.935664	0.0395504	0.999989
ENSG00000100427	MLC1	69.4248	-0.535737	0.260324	0.0395941	0.999989
ENSG00000259242	AC002306.1	0.836462	-2.18389	1.06164	0.0396783	0.999989
ENSG00000143545	RAB13	19.2203	-0.852978	0.414799	0.0397473	0.999989
ENSG00000198719	DLL1	6.9625	0.80262	0.390523	0.0398557	0.999989
ENSG00000223974	BNIP3P42	3.08947	-1.12208	0.546163	0.03993	0.999989
ENSG00000173627	APOBEC4	5.52501	-0.763506	0.371758	0.0399977	0.999989
ENSG00000196277	GRM7	2.43843	-1.22692	0.597479	0.0400243	0.999989
ENSG00000181135	ZNF707	76.0147	0.361484	0.17605	0.0400435	0.999989
ENSG00000230067	HSPD1P6	1.3298	1.40314	0.6836	0.0401131	0.999989
ENSG00000177738	AC025171.1	33.4307	-0.297048	0.144737	0.0401377	0.999989
ENSG00000107282	APBA1	6.36883	-1.29216	0.629652	0.0401523	0.999989
ENSG00000118113	MMP8	792.616	-1.46076	0.71214	0.0402448	0.999989
ENSG00000232719	AC007272.1	9.90987	-0.826058	0.402748	0.0402619	0.999989
ENSG00000274173	AL035661.1	54.924	-1.04099	0.507554	0.040267	0.999989
ENSG00000040531	CTNS	76.2609	0.364601	0.177796	0.0402988	0.999989
ENSG00000158109	TPRG1L	488.633	-0.282382	0.137715	0.0403183	0.999989
ENSG00000213402	PTPRCAP	292.456	0.353786	0.172584	0.0403704	0.999989
ENSG00000142546	NOSIP	647.964	0.272698	0.13303	0.0403739	0.999989
ENSG00000065357	DGKA	580.965	0.359529	0.175408	0.0403969	0.999989
ENSG00000163814	CDCP1	6.59322	-1.00354	0.489614	0.0403975	0.999989
ENSG00000172878	METAP1D	20.4429	0.696917	0.340125	0.0404616	0.999989
ENSG00000240382	IGKV1-17	12.4625	1.55104	0.757049	0.0404814	0.999989
ENSG00000181392	SYNE4	1.88851	1.15744	0.565114	0.0405441	0.999989
ENSG00000268734	AC245128.3	45.6867	-0.543943	0.265602	0.0405636	0.999989
ENSG00000106617	PRKAG2	235.852	0.291722	0.142476	0.0406076	0.999989
ENSG00000141034	GID4	188.359	-0.491833	0.240249	0.0406405	0.999989
ENSG00000239002	SCARNA10	7135.05	-0.597968	0.292158	0.0406848	0.999989
ENSG00000248385	TARM1	7.41418	-1.51796	0.7418	0.0407249	0.999989
ENSG00000160224	AIRE	10.2035	0.809438	0.395569	0.0407309	0.999989
ENSG00000068971	PPP2R5B	268.992	-0.529055	0.258641	0.040804	0.999989
ENSG00000221937	TAS2R40	53.7651	-0.626041	0.306061	0.0408078	0.999989
ENSG00000204055	AL158151.1	3.62372	1.2657	0.618824	0.0408216	0.999989
ENSG00000246090	AP002026.1	14.5396	0.754136	0.368941	0.0409481	0.999989
ENSG00000113391	FAM172A	388.986	-0.212481	0.103955	0.0409561	0.999989
ENSG00000143570	SLC39A1	410.025	-0.208946	0.102243	0.0409901	0.999989
ENSG00000236901	MIR600HG	96.0882	0.42261	0.206893	0.0410872	0.999989
ENSG00000247033	AC099508.1	2.6585	1.50581	0.737228	0.0410989	0.999989
ENSG00000277209	RPPH1	120482	-0.398742	0.195258	0.0411384	0.999989
ENSG00000112679	DUSP22	721.835	-0.190847	0.0934765	0.0411852	0.999989
ENSG00000234814	SVIL2P	2.75755	0.944266	0.462509	0.0411894	0.999989
ENSG00000163820	FYCO1	336.096	0.396868	0.194416	0.0412173	0.999989
ENSG00000105726	ATP13A1	110.779	0.426022	0.208726	0.0412451	0.999989
ENSG00000143772	ITPKB	864.931	0.282222	0.138321	0.0413168	0.999989
ENSG00000182175	RGMA	1.14561	-1.49607	0.733361	0.0413478	0.999989
ENSG00000173809	TDRD12	2.24928	1.31153	0.64291	0.0413511	0.999989
ENSG00000186350	RXRA	1399.8	-0.325842	0.15979	0.0414308	0.999989
ENSG00000184470	TXNRD2	232.23	-0.437663	0.214645	0.0414494	0.999989
ENSG00000164440	TXLNB	40.8373	0.558008	0.273691	0.0414675	0.999989
ENSG00000173542	MOB1B	552.576	-0.422872	0.207435	0.041492	0.999989
ENSG00000129007	CALML4	65.8624	-0.333658	0.163694	0.0415194	0.999989
ENSG00000219626	FAM228B	139.682	-0.397015	0.194831	0.0415755	0.999989
ENSG00000196778	OR52K1	135.306	0.504047	0.2474	0.041612	0.999989
ENSG00000182287	AP1S2	1213.23	-0.36805	0.180654	0.041618	0.999989
ENSG00000238241	CCR12P	15.1749	0.924236	0.453743	0.0416585	0.999989
ENSG00000174353	STAG3L3	157.281	0.364996	0.179245	0.0417209	0.999989
ENSG00000276023	DUSP14	35.4765	0.335107	0.164572	0.0417263	0.999989
ENSG00000175324	LSM1	129.366	-0.453095	0.222526	0.0417361	0.999989
ENSG00000116209	TMEM59	1695.85	-0.299091	0.146909	0.041761	0.999989
ENSG00000124875	CXCL6	7.9391	-0.816806	0.401295	0.041808	0.999989
ENSG00000203780	FANK1	3.07467	1.19459	0.587022	0.0418505	0.999989
ENSG00000184005	ST6GALNAC3	114.074	-0.550955	0.270785	0.0418852	0.999989
ENSG00000065029	ZNF76	155.407	0.298453	0.146692	0.0418956	0.999989
ENSG00000230585	PHBP12	15.6622	0.524972	0.25808	0.0419373	0.999989
ENSG00000065057	NTHL1	31.7661	0.391456	0.192445	0.0419395	0.999989
ENSG00000133106	EPSTI1	2919.99	0.61679	0.303235	0.0419486	0.999989
ENSG00000284523	AC004834.1	0.903291	1.87436	0.921509	0.0419507	0.999989
ENSG00000236761	CTAGE9	1.1863	2.0754	1.02051	0.041982	0.999989
ENSG00000117410	ATP6V0B	1981.56	-0.29896	0.147013	0.0419957	0.999989
ENSG00000079931	MOXD1	7.0841	0.937361	0.460996	0.0420182	0.999989
ENSG00000172232	AZU1	36.2819	-1.3976	0.687357	0.0420225	0.999989
ENSG00000151276	MAGI1	1.20261	2.00432	0.986065	0.042088	0.999989
ENSG00000187866	FAM122A	226.045	-0.22326	0.109856	0.042123	0.999989
ENSG00000133606	MKRN1	16713.6	-0.656197	0.322909	0.0421389	0.999989
ENSG00000198168	SVIP	257.952	-0.548019	0.269684	0.042146	0.999989
ENSG00000122644	ARL4A	505.19	-0.583481	0.287157	0.0421618	0.999989
ENSG00000165416	SUGT1	484.667	-0.327056	0.160963	0.0421665	0.999989
ENSG00000242534	IGKV2D-28	2.93342	1.80579	0.8891	0.0422524	0.999989
ENSG00000122861	PLAU	15.1141	-0.773329	0.380852	0.0423034	0.999989
ENSG00000255568	BRWD1-AS2	6.08657	-0.691615	0.340615	0.0423068	0.999989
ENSG00000279314	AC002525.1	19.6448	-0.698306	0.343973	0.0423446	0.999989
ENSG00000135503	ACVR1B	153.036	-0.375278	0.184905	0.0424002	0.999989
ENSG00000096006	CRISP3	187.686	-1.25954	0.620726	0.0424433	0.999989
ENSG00000258485	SRMP2	5.90157	0.843392	0.415652	0.0424498	0.999989
ENSG00000134253	TRIM45	8.88614	-0.717226	0.353607	0.0425284	0.999989
ENSG00000132849	PATJ	538.315	0.397699	0.196105	0.0425616	0.999989
ENSG00000152580	IGSF10	7.18117	1.16924	0.576702	0.0426163	0.999989
ENSG00000129244	ATP1B2	6.55065	1.20654	0.595145	0.0426309	0.999989
ENSG00000254999	BRK1	477.006	-0.401508	0.198114	0.0426978	0.999989
ENSG00000179846	NKPD1	5.22181	0.822463	0.40593	0.0427526	0.999989
ENSG00000131143	COX4I1	920.735	-0.219135	0.108161	0.0427631	0.999989
ENSG00000118518	RNF146	670.698	-0.279861	0.138156	0.0427964	0.999989
ENSG00000196739	COL27A1	3.9895	-1.34856	0.665735	0.042798	0.999989
ENSG00000188013	MEIS3P2	1.21162	-1.9012	0.939201	0.0429414	0.999989
ENSG00000225111	AC083900.1	1.69056	-1.25808	0.62153	0.0429526	0.999989
ENSG00000271454	AL353729.2	50.9683	-0.787392	0.389032	0.0429722	0.999989
ENSG00000269896	AL513477.1	6.05992	0.842246	0.416154	0.0429826	0.999989
ENSG00000034053	APBA2	249.383	0.44038	0.217613	0.043003	0.999989
ENSG00000261408	TEN1-CDK3	27.5172	-0.626141	0.309494	0.0430619	0.999989
ENSG00000284052	AC006460.2	18.6703	-0.670719	0.331608	0.0431118	0.999989
ENSG00000233264	AC006042.3	26.0755	-0.37419	0.185022	0.0431345	0.999989
ENSG00000100554	ATP6V1D	439.97	-0.348935	0.172561	0.0431665	0.999989
ENSG00000123297	TSFM	105.922	0.309259	0.153008	0.0432587	0.999989
ENSG00000188848	BEND4	26.6126	0.550513	0.272388	0.0432732	0.999989
ENSG00000089723	OTUB2	38.3087	0.404955	0.200368	0.0432743	0.999989
ENSG00000083454	P2RX5	81.8743	0.505758	0.250261	0.0432873	0.999989
ENSG00000137133	HINT2	36.3754	0.332663	0.164633	0.0433169	0.999989
ENSG00000165917	RAPSN	2.91533	1.31812	0.652329	0.0433179	0.999989
ENSG00000110497	AMBRA1	262.286	0.310321	0.153582	0.0433255	0.999989
ENSG00000184675	AMER1	58.0601	0.400586	0.19826	0.0433309	0.999989
ENSG00000182093	WRB	157.291	-0.354037	0.175233	0.0433437	0.999989
ENSG00000274756	AC243732.1	14.1194	-0.467715	0.231502	0.0433468	0.999989
ENSG00000163812	ZDHHC3	744.29	-0.358783	0.177704	0.0434881	0.999989
ENSG00000108433	GOSR2	543.641	0.186675	0.092526	0.0436384	0.999989
ENSG00000161647	MPP3	2.50579	-1.24543	0.617327	0.0436475	0.999989
ENSG00000214274	ANG	17.5025	-0.708684	0.351375	0.0437073	0.999989
ENSG00000129354	AP1M2	10.9353	0.664737	0.329653	0.0437504	0.999989
ENSG00000033627	ATP6V0A1	451.564	0.323508	0.160441	0.0437614	0.999989
ENSG00000006007	GDE1	1244.44	-0.453192	0.224799	0.0438013	0.999989
ENSG00000137337	MDC1	81.8185	0.477604	0.236953	0.043841	0.999989
ENSG00000171174	RBKS	20.1273	0.418322	0.207666	0.0439678	0.999989
ENSG00000180914	OXTR	10.7273	0.674261	0.334775	0.0440019	0.999989
ENSG00000108946	PRKAR1A	4131.03	-0.282882	0.14046	0.0440123	0.999989
ENSG00000273445	AC133644.2	28.9111	0.573991	0.285008	0.0440155	0.999989
ENSG00000272374	Z97832.2	21.0261	0.47349	0.23512	0.0440278	0.999989
ENSG00000276317	AL357033.3	10.3775	0.604085	0.300003	0.0440519	0.999989
ENSG00000072840	EVC	7.4387	-0.932218	0.46304	0.0440877	0.999989
ENSG00000114480	GBE1	360.73	-0.363249	0.180429	0.0440882	0.999989
ENSG00000004961	HCCS	93.0592	-0.3522	0.174988	0.0441454	0.999989
ENSG00000011478	QPCTL	7.63113	0.798639	0.396798	0.0441454	0.999989
ENSG00000163661	PTX3	38.4683	-0.784599	0.389879	0.0441759	0.999989
ENSG00000138031	ADCY3	62.6695	0.446213	0.221782	0.044226	0.999989
ENSG00000147400	CETN2	94.9159	-0.404161	0.200893	0.044239	0.999989
ENSG00000128311	TST	206.638	-0.331366	0.164719	0.0442509	0.999989
ENSG00000169385	RNASE2	116.291	-0.832463	0.413833	0.0442629	0.999989
ENSG00000104976	SNAPC2	21.0562	-0.594725	0.295668	0.0442765	0.999989
ENSG00000102554	KLF5	31.3664	-0.635772	0.316119	0.0443066	0.999989
ENSG00000149231	CCDC82	556.092	-0.300627	0.149502	0.0443403	0.999989
ENSG00000103194	USP10	1026.84	-0.479308	0.238391	0.0443678	0.999989
ENSG00000283646	LINC02009	74.2967	-1.15504	0.574485	0.0443714	0.999989
ENSG00000246089	AC016065.1	20.48	-0.363026	0.180568	0.0443814	0.999989
ENSG00000229227	AL356056.1	2.21919	1.56048	0.776183	0.0443831	0.999989
ENSG00000240563	L1TD1	3.41354	-1.26373	0.628809	0.0444606	0.999989
ENSG00000183662	FAM19A1	11.9411	-0.98975	0.4925	0.0444687	0.999989
ENSG00000103202	NME4	90.1898	-0.487759	0.24281	0.0445575	0.999989
ENSG00000089022	MAPKAPK5	295.31	0.238523	0.118793	0.0446552	0.999989
ENSG00000129167	TPH1	15.5771	0.771038	0.384037	0.0446732	0.999989
ENSG00000109586	GALNT7	711.07	-0.258073	0.128544	0.0446791	0.999989
ENSG00000060656	PTPRU	5.69893	-1.35334	0.674133	0.0446929	0.999989
ENSG00000161395	PGAP3	43.7831	0.433983	0.216342	0.0448565	0.999989
ENSG00000079462	PAFAH1B3	23.3063	0.4351	0.216913	0.0448697	0.999989
ENSG00000106327	TFR2	37.3426	-0.693586	0.345808	0.0448888	0.999989
ENSG00000197928	ZNF677	31.8646	0.533634	0.266065	0.0448931	0.999989
ENSG00000174705	SH3PXD2B	12.2047	-0.923904	0.460668	0.0449018	0.999989
ENSG00000211950	IGHV1-24	2.60927	1.53051	0.76347	0.0449973	0.999989
ENSG00000164828	SUN1	353.313	0.286537	0.142946	0.0450149	0.999989
ENSG00000225402	AC010878.1	18.5378	0.664439	0.331591	0.0450923	0.999989
ENSG00000070785	EIF2B3	74.076	0.312226	0.155875	0.0451714	0.999989
ENSG00000275607	AC135507.2	0.58371	-1.80209	0.899683	0.0451743	0.999989
ENSG00000124074	ENKD1	31.7746	-0.46102	0.230197	0.0452072	0.999989
ENSG00000163795	ZNF513	91.8251	-0.217486	0.108612	0.0452409	0.999989
ENSG00000235018	AL137077.1	1.87888	1.28259	0.640608	0.0452694	0.999989
ENSG00000102580	DNAJC3	1416.27	-0.32606	0.163022	0.0454891	0.999989
ENSG00000139734	DIAPH3	29.2508	-1.10098	0.550827	0.0456324	0.999989
ENSG00000278053	DDX52	270.288	0.246252	0.12323	0.0456826	0.999989
ENSG00000179010	MRFAP1	680.911	-0.30976	0.15502	0.0456952	0.999989
ENSG00000143753	DEGS1	677.469	-0.236657	0.118459	0.0457388	0.999989
ENSG00000071246	VASH1	60.5893	-0.514409	0.257507	0.0457544	0.999989
ENSG00000104689	TNFRSF10A	176.642	0.27618	0.138283	0.0458018	0.999989
ENSG00000103047	TANGO6	330.495	0.336377	0.168441	0.0458254	0.999989
ENSG00000100360	IFT27	78.785	0.329372	0.164969	0.0458715	0.999989
ENSG00000069345	DNAJA2	779.998	-0.333736	0.16719	0.0459172	0.999989
ENSG00000163624	CDS1	4.3465	-0.823743	0.412695	0.0459332	0.999989
ENSG00000187049	TMEM216	91.2068	-0.349813	0.175301	0.0459887	0.999989
ENSG00000224650	IGHV3-74	7.02012	0.966291	0.484238	0.0459897	0.999989
ENSG00000076604	TRAF4	43.2605	0.473376	0.23723	0.0459964	0.999989
ENSG00000100583	SAMD15	7.2706	-0.615978	0.308763	0.046044	0.999989
ENSG00000070831	CDC42	3682.22	-0.278368	0.139604	0.0461545	0.999989
ENSG00000132855	ANGPTL3	5.67333	-0.933086	0.467988	0.046171	0.999989
ENSG00000272181	AC012557.2	5.57016	-0.702333	0.352355	0.046234	0.999989
ENSG00000147454	SLC25A37	37710.1	-0.609655	0.30586	0.0462346	0.999989
ENSG00000107959	PITRM1	242.831	0.21745	0.109096	0.0462386	0.999989
ENSG00000271851	AC087501.4	12.0153	-0.53729	0.269576	0.0462513	0.999989
ENSG00000265798	AC138207.6	1.45313	-1.56413	0.784865	0.0462766	0.999989
ENSG00000182180	MRPS16	355.383	-0.299673	0.150401	0.0463163	0.999989
ENSG00000169607	CKAP2L	18.8109	0.732142	0.367513	0.0463546	0.999989
ENSG00000137970	RPL7P9	33.3874	-0.633672	0.318089	0.0463576	0.999989
ENSG00000224101	ELMO1-AS1	1.20809	1.64188	0.824275	0.0463817	0.999989
ENSG00000171223	JUNB	1666.14	-0.283054	0.142111	0.0463959	0.999989
ENSG00000099381	SETD1A	33.6684	0.992997	0.498576	0.0464077	0.999989
ENSG00000198286	CARD11	253.48	0.433941	0.21791	0.0464396	0.999989
ENSG00000269374	AC011497.2	16.7758	-0.467887	0.235021	0.0464991	0.999989
ENSG00000100324	TAB1	79.6043	0.499808	0.25112	0.0465562	0.999989
ENSG00000247774	PCED1B-AS1	204.562	0.325837	0.163761	0.0466229	0.999989
ENSG00000255439	AC135050.2	2.2535	1.59569	0.802288	0.0467097	0.999989
ENSG00000144152	FBLN7	11.7861	0.734549	0.369333	0.0467172	0.999989
ENSG00000151694	ADAM17	934.027	-0.293551	0.147613	0.0467394	0.999989
ENSG00000154529	CNTNAP3B	157.544	-0.854064	0.429481	0.0467459	0.999989
ENSG00000128262	POM121L9P	0.643864	-1.76837	0.889426	0.0467883	0.999989
ENSG00000091513	TF	11.3948	1.26167	0.634693	0.0468289	0.999989
ENSG00000137996	RTCA	217.465	-0.198056	0.0996626	0.0468929	0.999989
ENSG00000227502	LINC01268	17.6119	-0.907105	0.456635	0.0469781	0.999989
ENSG00000253772	AC112191.1	6.87992	-0.977715	0.492348	0.047053	0.999989
ENSG00000178921	PFAS	48.1942	0.598865	0.301604	0.0470775	0.999989
ENSG00000145545	SRD5A1	164.484	-0.32406	0.163228	0.0471092	0.999989
ENSG00000124469	CEACAM8	235.03	-1.29786	0.653872	0.0471574	0.999989
ENSG00000228253	MT-ATP8	0.738039	-1.98088	0.99808	0.0471784	0.999989
ENSG00000279123	AC027281.2	2.50156	-1.13368	0.571211	0.0471789	0.999989
ENSG00000196118	CCDC189	28.8627	-0.414376	0.208794	0.0471871	0.999989
ENSG00000184402	SS18L1	132.014	-0.271772	0.137028	0.0473308	0.999989
ENSG00000225361	PPP1R26-AS1	3.09467	-1.42097	0.716464	0.0473324	0.999989
ENSG00000175061	LRRC75A-AS1	880.23	-0.424883	0.214231	0.0473348	0.999989
ENSG00000102043	MTMR8	38.2318	0.549335	0.276997	0.0473475	0.999989
ENSG00000178904	DPY19L3	400.876	-0.30976	0.156197	0.0473527	0.999989
ENSG00000249937	LINC02223	1.42019	1.52231	0.767836	0.0474122	0.999989
ENSG00000274180	NATD1	382.798	-0.580242	0.292737	0.0474649	0.999989
ENSG00000170271	FAXDC2	808.162	-0.654043	0.329993	0.04748	0.999989
ENSG00000231548	OR55B1P	4.14347	0.94518	0.476983	0.0475264	0.999989
ENSG00000140612	SEC11A	318.268	-0.234939	0.118636	0.0476646	0.999989
ENSG00000167562	ZNF701	469.944	-0.233901	0.118187	0.0478076	0.999989
ENSG00000182621	PLCB1	211.381	-0.280842	0.141907	0.0478098	0.999989
ENSG00000007968	E2F2	664.092	-0.600418	0.303467	0.0478691	0.999989
ENSG00000227082	AC244021.1	1.83876	1.3433	0.679115	0.0479277	0.999989
ENSG00000228568	AC006461.1	1.59749	1.327	0.671061	0.047989	0.999989
ENSG00000074319	TSG101	410.956	-0.327975	0.165876	0.0480158	0.999989
ENSG00000136146	MED4	236.962	-0.234907	0.118814	0.0480303	0.999989
ENSG00000260979	AC022167.3	27.6027	-0.639407	0.323418	0.0480384	0.999989
ENSG00000036565	SLC18A1	1.60797	-1.64644	0.832797	0.048041	0.999989
ENSG00000254006	AC104232.1	3.52547	-1.95761	0.990493	0.0481099	0.999989
ENSG00000260209	AP000842.3	1.62065	1.43021	0.723646	0.0481108	0.999989
ENSG00000121236	TRIM6	49.0339	0.559819	0.283262	0.0481178	0.999989
ENSG00000132825	PPP1R3D	507.981	-0.275539	0.139424	0.0481246	0.999989
ENSG00000211952	IGHV4-28	1.07416	1.55618	0.787453	0.0481296	0.999989
ENSG00000099204	ABLIM1	821.385	0.481436	0.243616	0.048131	0.999989
ENSG00000236320	SLFN14	106.995	-0.581504	0.294257	0.0481344	0.999989
ENSG00000019186	CYP24A1	1.67284	2.03023	1.02738	0.0481405	0.999989
ENSG00000225484	NUTM2B-AS1	335.501	-0.367431	0.186064	0.0482957	0.999989
ENSG00000154025	SLC5A10	26.6574	0.506125	0.256334	0.048328	0.999989
ENSG00000275799	AP001059.2	2.20212	1.28496	0.650839	0.0483468	0.999989
ENSG00000242094	FOXP1-IT1	212.144	-0.335644	0.170103	0.0484755	0.999989
ENSG00000204323	SMIM5	346.172	-0.652944	0.331052	0.0485721	0.999989
ENSG00000099954	CECR2	3.95033	-1.11149	0.563611	0.0485993	0.999989
ENSG00000203667	COX20	310.022	-0.322852	0.163714	0.0486036	0.999989
ENSG00000267673	FDX2	17.4129	0.433321	0.219748	0.0486214	0.999989
ENSG00000167034	NKX3-1	14.8317	0.7824	0.396795	0.0486327	0.999989
ENSG00000070814	TCOF1	133.739	0.331613	0.168229	0.0487008	0.999989
ENSG00000119772	DNMT3A	354.173	0.261279	0.132598	0.0487855	0.999989
ENSG00000179938	GOLGA8J	1.23405	1.90845	0.968552	0.0487912	0.999989
ENSG00000162892	IL24	68.7142	0.500354	0.253937	0.0487945	0.999989
ENSG00000267751	AC009005.1	6.77608	-0.806453	0.409341	0.0488239	0.999989
ENSG00000235568	NFAM1	983.822	-0.452015	0.2295	0.0488881	0.999989
ENSG00000148719	DNAJB12	446.84	-0.212645	0.107966	0.0488899	0.999989
ENSG00000136682	CBWD2	311.532	0.252557	0.128272	0.0489627	0.999989
ENSG00000174891	RSRC1	225.065	-0.361702	0.183726	0.0489874	0.999989
ENSG00000226945	AC098935.1	3.90935	1.08426	0.550772	0.0489973	0.999989
ENSG00000276449	AC004076.2	8.99926	0.574568	0.291916	0.0490375	0.999989
ENSG00000261519	AC010542.4	23.095	-0.644492	0.327463	0.0490521	0.999989
ENSG00000163938	GNL3	198.589	0.312297	0.158717	0.0491099	0.999989
ENSG00000119705	SLIRP	42.8961	-0.422215	0.214627	0.0491592	0.999989
ENSG00000123405	NFE2	2327.67	-0.425641	0.21637	0.049161	0.999989
ENSG00000229628	AC073115.1	0.672849	-1.98803	1.01073	0.0491907	0.999989
ENSG00000267060	PTGES3L	6.15778	-1.07382	0.54601	0.0492214	0.999989
ENSG00000240012	SLC9A9-AS1	0.817182	1.96545	0.999433	0.0492334	0.999989
ENSG00000081181	ARG2	54.8867	-0.645594	0.328297	0.0492414	0.999989
ENSG00000257838	OTOAP1	1.17799	1.70737	0.868508	0.0493137	0.999989
ENSG00000137822	TUBGCP4	113.691	0.347364	0.176705	0.0493232	0.999989
ENSG00000248268	AC010275.1	6.02722	0.807782	0.410962	0.0493463	0.999989
ENSG00000121957	GPSM2	319.509	-0.491046	0.249828	0.0493519	0.999989
ENSG00000123124	WWP1	484.114	0.32685	0.166293	0.0493556	0.999989
ENSG00000188820	CALHM6	157.741	-0.559386	0.284611	0.049363	0.999989
ENSG00000134109	EDEM1	968.667	0.196064	0.0997651	0.049385	0.999989
ENSG00000176371	ZSCAN2	58.9709	-0.28168	0.143338	0.049398	0.999989
ENSG00000261140	AC093525.4	6.65151	0.787516	0.400794	0.0494272	0.999989
ENSG00000185666	SYN3	2.24119	0.953577	0.485421	0.0494798	0.999989
ENSG00000109501	WFS1	3.89672	0.95002	0.48361	0.04948	0.999989
ENSG00000092067	CEBPE	118.422	-0.909229	0.462927	0.0495203	0.999989
ENSG00000101752	MIB1	1115.64	-0.215687	0.109834	0.0495588	0.999989
ENSG00000102125	TAZ	214.149	-0.232414	0.11836	0.0495737	0.999989
ENSG00000110777	POU2AF1	31.3905	0.723991	0.368706	0.0495766	0.999989
ENSG00000255445	AP003072.2	18.304	-0.525868	0.267831	0.0495959	0.999989
ENSG00000214736	TOMM6	177.954	-0.357595	0.182146	0.049619	0.999989
ENSG00000143493	INTS7	176.134	0.316673	0.161338	0.0496703	0.999989
ENSG00000213965	NUDT19	66.9603	-0.265292	0.135191	0.0497213	0.999989
ENSG00000204301	NOTCH4	24.7523	-0.407844	0.20788	0.0497716	0.999989
ENSG00000104763	ASAH1	4487.12	-0.273151	0.13923	0.0497773	0.999989
ENSG00000196547	MAN2A2	1348.34	-0.399436	0.203618	0.0497978	0.999989
ENSG00000114554	PLXNA1	38.7736	0.582601	0.297028	0.0498289	0.999989
ENSG00000274008	RF00017	4.82544	-0.832003	0.424184	0.0498303	0.999989
ENSG00000268129	AC026304.1	2.01587	1.22134	0.622827	0.0498827	0.999989
ENSG00000211793	TRAV9-2	18.321	0.590658	0.301219	0.0498913	0.999989
ENSG00000134627	PIWIL4	78.1725	-0.592625	0.302266	0.0499245	0.999989
ENSG00000156509	FBXO43	4.28456	-1.18035	0.602115	0.0499557	0.999989
ENSG00000133816	MICAL2	2808.99	-0.465693	0.237614	0.0500112	0.999989
ENSG00000100483	VCPKMT	194.052	-0.290238	0.148223	0.0502162	0.999989
ENSG00000245598	DACT3-AS1	1.09823	1.7207	0.878877	0.0502495	0.999989
ENSG00000040633	PHF23	280.472	0.250986	0.128207	0.0502703	0.999989
ENSG00000105643	ARRDC2	398.286	-0.204992	0.104745	0.0503399	0.999989
ENSG00000188763	FZD9	1.55848	-1.73506	0.886602	0.05035	0.999989
ENSG00000107372	ZFAND5	1971.82	-0.206531	0.105542	0.050363	0.999989
ENSG00000259589	AC073167.1	2.60222	-1.17378	0.599876	0.0503828	0.999989
ENSG00000170310	STX8	129.554	-0.27371	0.139901	0.0504122	0.999989
ENSG00000037474	NSUN2	445.278	0.194982	0.0996926	0.0504845	0.999989
ENSG00000204410	MSH5	32.5378	0.416895	0.213172	0.0505038	0.999989
ENSG00000136147	PHF11	588.744	0.308037	0.157523	0.0505238	0.999989
ENSG00000282885	AL627171.2	2.6289	1.06342	0.543842	0.0505377	0.999989
ENSG00000229833	PET100	76.3456	-0.409411	0.209427	0.050594	0.999989
ENSG00000081052	COL4A4	51.7442	0.423226	0.216529	0.0506309	0.999989
ENSG00000132382	MYBBP1A	64.5755	0.461201	0.236032	0.0507043	0.999989
ENSG00000005189	REXO5	20.9154	-0.768902	0.393541	0.0507243	0.999989
ENSG00000172322	CLEC12A	2565.45	-0.557239	0.285219	0.0507338	0.999989
ENSG00000085719	CPNE3	1347.16	-0.386554	0.197943	0.0508369	0.999989
ENSG00000158286	RNF207	12.6933	0.6487	0.33221	0.0508577	0.999989
ENSG00000143727	ACP1	837.419	-0.428568	0.219485	0.0508658	0.999989
ENSG00000285619	AL449214.1	3.51608	0.978724	0.501352	0.0509184	0.999989
ENSG00000072401	UBE2D1	926.62	-0.405592	0.207786	0.0509419	0.999989
ENSG00000152558	TMEM123	4916.36	0.318103	0.16297	0.0509492	0.999989
ENSG00000198734	F5	663.268	-0.461875	0.236653	0.0509736	0.999989
ENSG00000104375	STK3	183.723	-0.286645	0.146873	0.0509788	0.999989
ENSG00000188994	ZNF292	2421.1	-0.237155	0.121528	0.0510037	0.999989
ENSG00000182979	MTA1	67.4106	0.416063	0.213217	0.0510138	0.999989
ENSG00000119616	FCF1	155.345	-0.328943	0.168581	0.0510277	0.999989
ENSG00000216360	AL136968.1	1.42271	1.58025	0.809922	0.0510429	0.999989
ENSG00000162923	WDR26	4086.42	-0.358324	0.183657	0.051051	0.999989
ENSG00000169087	HSPBAP1	396.874	-0.224794	0.115225	0.0510675	0.999989
ENSG00000196998	WDR45	1552.46	-0.473045	0.24255	0.0511409	0.999989
ENSG00000068878	PSME4	1628.65	-0.395243	0.202669	0.0511531	0.999989
ENSG00000253522	MIR3142HG	25.7376	0.491679	0.252189	0.0512182	0.999989
ENSG00000224895	VPS26BP1	1.42047	-1.28549	0.659386	0.0512333	0.999989
ENSG00000104722	NEFM	1.09268	1.94105	0.995716	0.0512474	0.999989
ENSG00000110931	CAMKK2	1204.03	-0.320533	0.164445	0.0512738	0.999989
ENSG00000163110	PDLIM5	519.679	-0.246202	0.126318	0.0512877	0.999989
ENSG00000146281	PM20D2	139.219	0.245272	0.125848	0.0513	0.999989
ENSG00000258711	AL358334.2	1.56831	-1.30042	0.667283	0.0513155	0.999989
ENSG00000215241	LINC02449	3.32019	1.06333	0.545694	0.0513444	0.999989
ENSG00000231473	RB1-DT	3.3317	1.16587	0.598406	0.0513806	0.999989
ENSG00000211720	TRBV11-1	1.48322	1.5562	0.799006	0.0514547	0.999989
ENSG00000173744	AGFG1	1677.9	-0.333674	0.171385	0.0515433	0.999989
ENSG00000156973	PDE6D	124.153	0.181615	0.0933312	0.0516643	0.999989
ENSG00000256294	ZNF225	114.572	0.307756	0.158161	0.0516735	0.999989
ENSG00000205041	AC118344.1	5.80895	-0.743967	0.382338	0.0516747	0.999989
ENSG00000177853	ZNF518A	1298.62	-0.235154	0.120931	0.0518323	0.999989
ENSG00000277688	AC243585.2	1.89476	-1.43457	0.737859	0.051868	0.999989
ENSG00000006555	TTC22	51.7498	-0.350739	0.180401	0.0518684	0.999989
ENSG00000224745	AC063965.1	6.85393	-1.12073	0.576469	0.0518792	0.999989
ENSG00000116353	MECR	19.6939	0.474694	0.244184	0.0518949	0.999989
ENSG00000180245	RRH	0.996132	-1.71452	0.881987	0.0519042	0.999989
ENSG00000269604	AC005523.2	408.306	-0.331632	0.170616	0.051927	0.999989
ENSG00000258232	AC125611.3	28.5583	0.782627	0.402647	0.0519309	0.999989
ENSG00000135114	OASL	1606.26	0.592849	0.305064	0.0519728	0.999989
ENSG00000141429	GALNT1	916.494	-0.300645	0.154727	0.0520078	0.999989
ENSG00000278513	AC091046.2	7.06986	0.64753	0.333301	0.0520432	0.999989
ENSG00000232578	AC093311.1	69.8378	-0.497516	0.25611	0.0520655	0.999989
ENSG00000111860	CEP85L	1051.85	0.172007	0.0885624	0.0521116	0.999989
ENSG00000205133	TRIQK	324.636	-0.452632	0.233051	0.0521129	0.999989
ENSG00000091490	SEL1L3	584.766	0.378945	0.19512	0.0521238	0.999989
ENSG00000100325	ASCC2	2121.3	-0.593253	0.305589	0.0522167	0.999989
ENSG00000160213	CSTB	108.527	-0.280932	0.144713	0.0522219	0.999989
ENSG00000169877	AHSP	461.806	-0.748284	0.385534	0.0522698	0.999989
ENSG00000115107	STEAP3	18.0551	-0.485735	0.250288	0.0522937	0.999989
ENSG00000151552	QDPR	28.06	0.427282	0.220178	0.0523042	0.999989
ENSG00000132881	CPLANE2	10.5019	0.553726	0.28535	0.0523173	0.999989
ENSG00000226984	AL035410.1	8.55572	0.701354	0.361525	0.0523812	0.999989
ENSG00000271401	AC010680.5	1.61761	1.13456	0.584973	0.0524397	0.999989
ENSG00000166527	CLEC4D	523.04	-0.614357	0.316856	0.0525115	0.999989
ENSG00000175376	EIF1AD	105.771	0.222595	0.114813	0.0525305	0.999989
ENSG00000144057	ST6GAL2	1.33349	-1.83081	0.944507	0.0525768	0.999989
ENSG00000164741	DLC1	11.1101	-0.891735	0.460109	0.0526117	0.999989
ENSG00000251992	SCARNA17	1.30742	-1.62554	0.838755	0.052618	0.999989
ENSG00000171861	MRM3	80.4397	0.339839	0.175443	0.0527408	0.999989
ENSG00000167578	RAB4B	86.7112	-0.315933	0.163116	0.0527628	0.999989
ENSG00000274386	TMEM269	1.97072	1.05707	0.545789	0.052772	0.999989
ENSG00000267264	AC006504.3	4.25849	0.823491	0.425215	0.0527889	0.999989
ENSG00000260804	LINC01963	76.8794	0.219221	0.113215	0.0528295	0.999989
ENSG00000239466	RN7SL552P	1.40395	-1.80108	0.930189	0.0528367	0.999989
ENSG00000124343	XG	6.33568	-0.958267	0.494926	0.0528454	0.999989
ENSG00000213757	AC020898.1	3.99043	0.903952	0.4669	0.0528592	0.999989
ENSG00000148737	TCF7L2	74.8292	-0.418103	0.215995	0.0529034	0.999989
ENSG00000086232	EIF2AK1	2036.15	-0.683166	0.352973	0.0529335	0.999989
ENSG00000134061	CD180	163.687	0.391996	0.202565	0.0529705	0.999989
ENSG00000223350	IGLV9-49	1.65116	1.71597	0.887015	0.0530458	0.999989
ENSG00000118777	ABCG2	149.645	-0.841086	0.434856	0.0530919	0.999989
ENSG00000143641	GALNT2	222.763	-0.306274	0.15837	0.0531233	0.999989
ENSG00000144736	SHQ1	129.246	0.301592	0.155999	0.0532008	0.999989
ENSG00000105523	FAM83E	1.13623	1.99559	1.03245	0.0532532	0.999989
ENSG00000109736	MFSD10	190.587	-0.233104	0.120606	0.0532653	0.999989
ENSG00000233730	LINC01765	10.6996	-0.738665	0.382201	0.053278	0.999989
ENSG00000204568	MRPS18B	205.184	0.309864	0.160333	0.0532814	0.999989
ENSG00000101298	SNPH	41.38	0.4488	0.232286	0.0533473	0.999989
ENSG00000115271	GCA	6411.19	-0.425415	0.220205	0.0533711	0.999989
ENSG00000258424	AL512791.1	2.70293	0.840893	0.435332	0.0534075	0.999989
ENSG00000012983	MAP4K5	404.567	-0.385027	0.199342	0.0534229	0.999989
ENSG00000162944	RFTN2	33.2411	-0.491189	0.254422	0.0535319	0.999989
ENSG00000233695	GAS6-AS1	33.7863	0.583997	0.30252	0.0535523	0.999989
ENSG00000139278	GLIPR1	3041.64	-0.28166	0.145905	0.0535529	0.999989
ENSG00000260367	AC109460.1	1.1991	1.57824	0.817816	0.0536282	0.999989
ENSG00000046604	DSG2	1.49339	1.17735	0.610085	0.0536301	0.999989
ENSG00000258177	AC008149.1	5.7015	0.771535	0.399813	0.053639	0.999989
ENSG00000128581	IFT22	8.54035	0.662746	0.343845	0.053923	0.999989
ENSG00000135776	ABCB10	559.676	-0.484226	0.251243	0.0539402	0.999989
ENSG00000285458	AC093827.5	2.066	-1.3598	0.705634	0.0539713	0.999989
ENSG00000264739	AC093484.2	10.738	0.579916	0.300974	0.054005	0.999989
ENSG00000204936	CD177	302.884	-1.2073	0.626696	0.054047	0.999989
ENSG00000259728	LINC00933	0.96084	-1.42092	0.73761	0.054057	0.999989
ENSG00000136997	MYC	185.696	0.388287	0.201582	0.0540789	0.999989
ENSG00000181264	TMEM136	1.25219	1.44848	0.752118	0.0541215	0.999989
ENSG00000023734	STRAP	162.147	-0.468196	0.243138	0.0541497	0.999989
ENSG00000164023	SGMS2	412.554	-0.423406	0.219881	0.0541523	0.999989
ENSG00000103064	SLC7A6	438.546	0.318759	0.165539	0.0541567	0.999989
ENSG00000145335	SNCA	15402.1	-0.629883	0.327196	0.0542174	0.999989
ENSG00000050555	LAMC3	1.48986	2.03325	1.05655	0.0543007	0.999989
ENSG00000189046	ALKBH2	34.9064	0.39845	0.207063	0.0543174	0.999989
ENSG00000205250	E2F4	406.427	-0.26653	0.13853	0.0543552	0.999989
ENSG00000226571	AL592429.2	5.169	1.05185	0.546794	0.0543967	0.999989
ENSG00000010704	HFE	99.0394	0.352028	0.182999	0.0543979	0.999989
ENSG00000144283	PKP4	210.82	-0.419003	0.217856	0.0544421	0.999989
ENSG00000167283	ATP5MG	426.705	-0.384976	0.200222	0.0545124	0.999989
ENSG00000279024	AC112255.1	8.76201	0.757717	0.394246	0.0546136	0.999989
ENSG00000157212	PAXIP1	116.835	0.276658	0.143949	0.0546169	0.999989
ENSG00000154736	ADAMTS5	26.8644	-0.624354	0.324909	0.0546523	0.999989
ENSG00000108592	FTSJ3	214.603	0.252512	0.131432	0.0547015	0.999989
ENSG00000154814	OXNAD1	1153.81	0.412701	0.214814	0.0547069	0.999989
ENSG00000119950	MXI1	3974.01	-0.699081	0.36388	0.0547086	0.999989
ENSG00000162408	NOL9	183.748	0.377604	0.196565	0.0547297	0.999989
ENSG00000244026	FAM86DP	19.3352	0.595557	0.310059	0.0547587	0.999989
ENSG00000130309	COLGALT1	560.568	-0.233473	0.121566	0.0547883	0.999989
ENSG00000164808	SPIDR	689.886	-0.278181	0.144873	0.0548359	0.999989
ENSG00000113048	MRPS27	210.827	0.284518	0.148186	0.0548564	0.999989
ENSG00000278311	GGNBP2	773.109	-0.19344	0.100776	0.0549207	0.999989
ENSG00000140092	FBLN5	15.9812	0.602094	0.313674	0.0549223	0.999989
ENSG00000261439	DKFZP434H168	0.955433	-1.64328	0.856277	0.0549717	0.999989
ENSG00000271127	AP000526.1	1.47533	-2.01153	1.04839	0.0550233	0.999989
ENSG00000179639	FCER1A	145.613	0.542491	0.282762	0.0550422	0.999989
ENSG00000267083	KRT18P61	28.4159	0.42776	0.222972	0.0550537	0.999989
ENSG00000186787	SPIN2B	28.8527	0.482533	0.251574	0.0551038	0.999989
ENSG00000252481	SCARNA13	815.776	-0.433705	0.226141	0.0551305	0.999989
ENSG00000166682	TMPRSS5	1.43419	1.65852	0.864924	0.0551703	0.999989
ENSG00000076554	TPD52	130.516	0.340725	0.177749	0.0552514	0.999989
ENSG00000267274	AC008770.3	6.6025	0.56597	0.295321	0.0553065	0.999989
ENSG00000106400	ZNHIT1	254.677	-0.216053	0.112736	0.0553074	0.999989
ENSG00000091181	IL5RA	122.571	0.541651	0.282886	0.0555266	0.999989
ENSG00000258082	AL391832.3	47.0426	-0.390942	0.20418	0.0555311	0.999989
ENSG00000004468	CD38	207.289	0.486953	0.254336	0.055543	0.999989
ENSG00000229663	DPY19L4P1	52.8979	-0.634863	0.331816	0.0557098	0.999989
ENSG00000124214	STAU1	553.329	-0.357995	0.187112	0.0557141	0.999989
ENSG00000260493	AC011773.4	1.30171	-1.41677	0.74063	0.0557571	0.999989
ENSG00000184207	PGP	127.342	-0.21876	0.11437	0.0557815	0.999989
ENSG00000076662	ICAM3	5216.85	-0.362749	0.189672	0.0558119	0.999989
ENSG00000271161	BOLA2P2	0.904631	1.87232	0.979082	0.0558353	0.999989
ENSG00000151789	ZNF385D	10.8278	-1.23479	0.645907	0.0559131	0.999989
ENSG00000229951	FLJ31356	1.61985	1.81103	0.947854	0.0560481	0.999989
ENSG00000232751	AL645568.3	2.02763	1.2947	0.677853	0.0561336	0.999989
ENSG00000166200	COPS2	405.79	-0.410817	0.215102	0.0561503	0.999989
ENSG00000245750	DRAIC	49.5157	-0.689118	0.360847	0.0561688	0.999989
ENSG00000123144	TRIR	215.247	-0.303877	0.159179	0.056259	0.999989
ENSG00000130508	PXDN	3.20557	-1.34112	0.702664	0.05631	0.999989
ENSG00000138095	LRPPRC	654.707	0.285075	0.149377	0.0563364	0.999989
ENSG00000185614	INKA1	16.2419	0.40479	0.212117	0.0563488	0.999989
ENSG00000158234	FAIM	24.0867	0.580971	0.304452	0.0563587	0.999989
ENSG00000169884	WNT10B	12.8565	-0.624186	0.327165	0.0564091	0.999989
ENSG00000163823	CCR1	1275.27	0.431278	0.226089	0.0564484	0.999989
ENSG00000183723	CMTM4	161.146	-0.315761	0.165536	0.0564551	0.999989
ENSG00000180437	OR6K4P	2.19103	-1.42747	0.748349	0.0564576	0.999989
ENSG00000233588	CYP51A1P2	0.879603	-1.6161	0.847293	0.056473	0.999989
ENSG00000211777	TRAV3	11.3999	0.694769	0.364349	0.0565366	0.999989
ENSG00000283709	FAM238C	4.50082	0.895716	0.469801	0.0565741	0.999989
ENSG00000261448	AC109446.3	2.21006	-1.22673	0.643516	0.056612	0.999989
ENSG00000167566	NCKAP5L	58.3329	-0.432111	0.226694	0.0566317	0.999989
ENSG00000012779	ALOX5	2849.22	-0.310645	0.162978	0.056643	0.999989
ENSG00000276593	AC022306.3	0.645966	-1.81785	0.953747	0.0566497	0.999989
ENSG00000280211	AC106886.4	30.5962	-0.569825	0.299028	0.0567028	0.999989
ENSG00000182162	P2RY8	467.606	0.22205	0.116547	0.0567488	0.999989
ENSG00000225264	ZNRF2P2	1.02833	-1.89877	0.996913	0.0568256	0.999989
ENSG00000179447	AL049647.1	1.67813	-1.67449	0.879178	0.0568308	0.999989
ENSG00000223552	AC098613.1	4.8901	-1.2186	0.639825	0.0568348	0.999989
ENSG00000269335	IKBKG	167.692	-0.291174	0.152892	0.056853	0.999989
ENSG00000136802	LRRC8A	201.727	-0.398129	0.209084	0.0568894	0.999989
ENSG00000120837	NFYB	119.754	-0.356557	0.187337	0.0570026	0.999989
ENSG00000186591	UBE2H	2067.62	-0.387371	0.203529	0.0570052	0.999989
ENSG00000183597	TANGO2	1286.59	-0.50555	0.265658	0.0570391	0.999989
ENSG00000198690	FAN1	217.646	0.278419	0.146312	0.0570518	0.999989
ENSG00000110719	TCIRG1	1736.66	-0.326915	0.171846	0.057123	0.999989
ENSG00000125445	MRPS7	179.147	0.247085	0.129894	0.0571442	0.999989
ENSG00000166398	KIAA0355	265.615	0.305346	0.160533	0.0571615	0.999989
ENSG00000254827	SLC22A18AS	1.8756	2.03204	1.06835	0.0571675	0.999989
ENSG00000132824	SERINC3	1170.86	-0.253834	0.133455	0.0571678	0.999989
ENSG00000167658	EEF2	7823.32	-0.267951	0.140934	0.0572689	0.999989
ENSG00000126970	ZC4H2	19.2666	0.502992	0.264568	0.0572783	0.999989
ENSG00000280020	AC116407.3	2.4876	-1.23281	0.648466	0.0572867	0.999989
ENSG00000111817	DSE	920.79	-0.287133	0.151036	0.0572908	0.999989
ENSG00000234911	TEX21P	5.95691	0.740758	0.389805	0.0573896	0.999989
ENSG00000176641	RNF152	23.8946	-0.879569	0.462856	0.0573926	0.999989
ENSG00000152766	ANKRD22	104.299	-0.792465	0.41702	0.057393	0.999989
ENSG00000155097	ATP6V1C1	659.495	-0.287013	0.15105	0.0574181	0.999989
ENSG00000186767	SPIN4	27.0365	-0.390959	0.205762	0.0574264	0.999989
ENSG00000260078	AC007342.3	269.419	-0.414433	0.218186	0.0575052	0.999989
ENSG00000185596	WASH3P	121.548	-0.325976	0.171655	0.0575619	0.999989
ENSG00000086696	HSD17B2	1.92243	1.22729	0.646433	0.0576233	0.999989
ENSG00000226625	RBM17P1	11.672	-0.869347	0.457967	0.0576602	0.999989
ENSG00000117500	TMED5	1050.34	-0.236539	0.124616	0.0576775	0.999989
ENSG00000134324	LPIN1	390.848	0.278041	0.146544	0.0577852	0.999989
ENSG00000198841	KTI12	60.1125	0.274337	0.144616	0.0578284	0.999989
ENSG00000062650	WAPL	1499.08	-0.183827	0.0969108	0.0578459	0.999989
ENSG00000143869	GDF7	30.7402	0.472155	0.248933	0.0578657	0.999989
ENSG00000242715	CCDC169	0.861825	1.62906	0.859157	0.0579443	0.999989
ENSG00000125434	SLC25A35	10.7003	-0.674541	0.355767	0.0579576	0.999989
ENSG00000261616	AC036108.3	1.69716	-1.32064	0.6967	0.0580179	0.999989
ENSG00000107816	LZTS2	44.957	0.484103	0.255437	0.0580672	0.999989
ENSG00000196876	SCN8A	20.0283	-0.850577	0.448922	0.0581309	0.999989
ENSG00000155096	AZIN1	1366.19	-0.269501	0.142272	0.0581892	0.999989
ENSG00000244313	AC024293.1	27.1164	-0.404217	0.213409	0.0582128	0.999989
ENSG00000115524	SF3B1	10084.9	-0.235581	0.124379	0.058216	0.999989
ENSG00000111300	NAA25	331.733	0.342667	0.180925	0.0582291	0.999989
ENSG00000236364	AL358115.1	1.85107	-1.47482	0.779395	0.0584567	0.999989
ENSG00000157954	WIPI2	745.16	-0.300443	0.158794	0.0584868	0.999989
ENSG00000166436	TRIM66	126.029	0.406645	0.214928	0.0584909	0.999989
ENSG00000241884	AC114401.1	1.07711	1.48414	0.784508	0.0585169	0.999989
ENSG00000111885	MAN1A1	1710.05	-0.379578	0.200671	0.058551	0.999989
ENSG00000138028	CGREF1	1.45195	1.60275	0.847417	0.0585798	0.999989
ENSG00000135272	MDFIC	579.065	0.291167	0.153984	0.0586398	0.999989
ENSG00000117505	DR1	1295.46	-0.193561	0.102382	0.0586823	0.999989
ENSG00000188732	FAM221A	23.0905	0.56048	0.296472	0.0586913	0.999989
ENSG00000066044	ELAVL1	211.836	0.223733	0.118383	0.0587691	0.999989
ENSG00000238279	BX470102.1	6.09451	-0.723269	0.382724	0.058786	0.999989
ENSG00000182885	ADGRG3	452.031	-0.413255	0.21869	0.0588003	0.999989
ENSG00000176714	CCDC121	38.7408	-0.41929	0.221923	0.0588454	0.999989
ENSG00000124151	NCOA3	1765.17	0.162755	0.0861459	0.0588525	0.999989
ENSG00000198040	ZNF84	267.742	0.301942	0.159841	0.05889	0.999989
ENSG00000153574	RPIA	723.412	-0.618934	0.327672	0.0589079	0.999989
ENSG00000179632	MAF1	1554.3	-0.509971	0.27002	0.0589403	0.999989
ENSG00000115970	THADA	856.165	0.19076	0.101039	0.0590284	0.999989
ENSG00000157800	SLC37A3	577.104	-0.472034	0.250022	0.0590302	0.999989
ENSG00000149218	ENDOD1	753.392	-0.496873	0.263212	0.0590621	0.999989
ENSG00000076706	MCAM	12.5801	-0.57031	0.302115	0.0590627	0.999989
ENSG00000237679	VDAC1P11	4.18781	-0.932748	0.494289	0.0591538	0.999989
ENSG00000103522	IL21R	119.523	0.358953	0.190256	0.0592025	0.999989
ENSG00000251079	BMS1P2	28.3526	0.517986	0.274582	0.059234	0.999989
ENSG00000127720	METTL25	143.078	-0.375473	0.199057	0.0592606	0.999989
ENSG00000225331	LINC01678	2.82656	-0.796363	0.422275	0.0593101	0.999989
ENSG00000248275	TRIM52-AS1	20.7636	0.451707	0.239551	0.0593435	0.999989
ENSG00000225569	CCT4P2	5.12307	0.778813	0.413134	0.0594122	0.999989
ENSG00000100030	MAPK1	5917.83	-0.310472	0.164706	0.0594293	0.999989
ENSG00000136874	STX17	320.799	0.212157	0.112561	0.0594538	0.999989
ENSG00000198258	UBL5	337.676	-0.357413	0.189679	0.0595244	0.999989
ENSG00000133742	CA1	2936.67	-0.915221	0.485769	0.0595563	0.999989
ENSG00000232828	AC231533.1	1.70817	-1.85084	0.982386	0.0595619	0.999989
ENSG00000227518	AL928970.1	161.083	-0.223639	0.118705	0.0595675	0.999989
ENSG00000183726	TMEM50A	997.844	-0.258986	0.137479	0.0595897	0.999989
ENSG00000261208	AL365475.1	49.6409	-0.442235	0.234783	0.0596202	0.999989
ENSG00000039319	ZFYVE16	2133.24	-0.244339	0.129736	0.0596518	0.999989
ENSG00000266079	SNORA59B	19.0944	-1.14096	0.605894	0.0596857	0.999989
ENSG00000217227	AL079341.1	9.25694	0.499077	0.265065	0.059721	0.999989
ENSG00000185361	TNFAIP8L1	69.863	0.278002	0.147691	0.0597927	0.999989
ENSG00000133789	SWAP70	329.336	0.229994	0.1222	0.0598204	0.999989
ENSG00000082146	STRADB	12963.5	-0.704056	0.374103	0.0598378	0.999989
ENSG00000138686	BBS7	98.5411	-0.296976	0.157807	0.0598503	0.999989
ENSG00000160180	TFF3	7.4913	-1.19574	0.635396	0.059851	0.999989
ENSG00000128833	MYO5C	13.5839	0.653915	0.347533	0.0598914	0.999989
ENSG00000170540	ARL6IP1	2177.05	-0.440485	0.234107	0.0598961	0.999989
ENSG00000147437	GNRH1	154.084	-0.280959	0.149331	0.0599108	0.999989
ENSG00000187555	USP7	1191.5	-0.194186	0.103226	0.0599472	0.999989
ENSG00000025770	NCAPH2	163.816	0.206915	0.110001	0.0599679	0.999989
ENSG00000137078	SIT1	211.517	0.370726	0.197125	0.0600177	0.999989
ENSG00000259431	THTPA	45.0686	-0.410575	0.218334	0.0600413	0.999989
ENSG00000103056	SMPD3	61.0219	0.531261	0.282528	0.0600562	0.999989
ENSG00000243660	ZNF487	175.305	-0.323889	0.172253	0.0600666	0.999989
ENSG00000141098	GFOD2	421.328	-0.560097	0.297921	0.060105	0.999989
ENSG00000133313	CNDP2	482.518	0.247144	0.131471	0.0601299	0.999989
ENSG00000133247	KMT5C	19.0711	-0.472911	0.251609	0.0601695	0.999989
ENSG00000228653	HNRNPCP7	1.92074	-1.09032	0.580122	0.0601806	0.999989
ENSG00000198853	RUSC2	33.8744	-0.517827	0.2756	0.0602572	0.999989
ENSG00000179388	EGR3	1.21322	1.85283	0.986217	0.0602815	0.999989
ENSG00000135469	COQ10A	49.4539	0.339699	0.180822	0.0602944	0.999989
ENSG00000162676	GFI1	98.7374	-0.468854	0.249617	0.060341	0.999989
ENSG00000158715	SLC45A3	28.7565	0.485551	0.258519	0.0603536	0.999989
ENSG00000177570	SAMD12	67.0226	0.532631	0.283658	0.0604197	0.999989
ENSG00000163072	NOSTRIN	2.13254	-1.8645	0.993005	0.0604308	0.999989
ENSG00000157542	KCNJ6	1.51593	1.81464	0.966527	0.0604517	0.999989
ENSG00000177212	OR2T33	6.73808	-2.1149	1.12664	0.060495	0.999989
ENSG00000231475	IGHV4-31	2.54988	1.37799	0.734165	0.0605254	0.999989
ENSG00000172139	SLC9C1	4.43177	1.38326	0.737301	0.0606396	0.999989
ENSG00000119812	FAM98A	99.8825	0.370998	0.197807	0.0607161	0.999989
ENSG00000139433	GLTP	353.381	-0.199356	0.106326	0.0608003	0.999989
ENSG00000165949	IFI27	3832.38	1.21952	0.650487	0.0608233	0.999989
[truncated: 22,675 more rows]

## Sheet: Table S5
Supplementary Table 5. Association between B cell proliferation signal and other phenotypes.
[truncated: 13 more rows]

[truncated: 4 more sheets: Table S6, Table S7, Table S8, Table S9]
